# Supplementary material for: Leaf isoprene and monoterpene emissions vary with fast-slow carbon economics strategies in central Amazon woody species
Source: Front Plant Sci. 2025 May 27;16:1561316. doi: 10.3389/fpls.2025.1561316 (PMC12149424; doi:10.3389/fpls.2025.1561316)
Supplement: Supplementary file 1 [file DataSheet1.xlsx]

## Sheet: metadata
This metadata corresponds to sheets "species average data" and "% intra-specific variation". The latter ("% intra-specific variation") contains only the variables that were used in the principal component analysis
Variable	Unit	Description
Species		Verified taxonomic species name
ID		Identification of the tree in the plot
Family		Taxonomic family of the sampled tree
Vegetation type		Vegetation type in which the tree was sampled; levels: River terrace, White sand, Terra firme
Time of Ec meas.		Time of the day when volatile isoprenoid emission capacity measurements were performed
Isoprene_nmol.m2.s	nmol m⁻² s⁻¹	Isoprene emission capacity per area in nmol per meter squared per second
Isoprene_microgC.g.h	µgC g⁻¹ h⁻¹	Isoprene emission capacity per dry mass in micrograms of Carbon per gram of leaf per hour
Sum_Mono_nmol.m2.s	nmol m⁻² s⁻¹	Sum of monoterpene emission capacity per area in nmol per meter squared per second
Sum_Mono_microgC.g.h.2	µgC g⁻¹ h⁻¹	Sum of monoterpene emission capacity per dry mass in micrograms of Carbon per gram of leaf per hour
aPinene_nmol.m2.s	nmol m⁻² s⁻¹	α-pinene emission capacity per area in nmol per meter squared per second
aPinene_microgC.g.h	µgC g⁻¹ h⁻¹	α-pinene emission capacity per dry mass in micrograms of Carbon per gram of leaf per hour
aTerpinene_nmol.m2.s	nmol m⁻² s⁻¹	α-terpinene emission capacity per area in nmol per meter squared per second
aTerpinene_microgC.g.h	µgC g⁻¹ h⁻¹	α-terpinene emission capacity per dry mass in micrograms of Carbon per gram of leaf per hour
bMyrcene_nmol.m2.s	nmol m⁻² s⁻¹	β-myrcene emission capacity per area in nmol per meter squared per second
bMyrcene_microgC.g.h	µgC g⁻¹ h⁻¹	β-myrcene emission capacity per dry mass in micrograms of Carbon per gram of leaf per hour
bPhellandrene_nmol.m2.s	nmol m⁻² s⁻¹	β-phellandrene emission capacity per area in nmol per meter squared per second
bPhellandrene_microgC.g.h	µgC g⁻¹ h⁻¹	β-phellandrene emission capacity per dry mass in micrograms of Carbon per gram of leaf per hour
bPinene_nmol.m2.s	nmol m⁻² s⁻¹	β-pinene emission capacity per area in nmol per meter squared per second
bPinene_microgC.g.h	µgC g⁻¹ h⁻¹	β-pinene emission capacity per dry mass in micrograms of Carbon per gram of leaf per hour
Camphene_nmol.m2.s	nmol m⁻² s⁻¹	Camphene emission capacity per area in nmol per meter squared per second
Camphene_microgC.g.h	µgC g⁻¹ h⁻¹	Camphene emission capacity per dry mass in micrograms of Carbon per gram of leaf per hour
p.Cymene_nmol.m2.s	nmol m⁻² s⁻¹	p-cymene emission capacity per area in nmol per meter squared per second
p.Cymene_microgC.g.h	µgC g⁻¹ h⁻¹	p-cymene emission capacity per dry mass in micrograms of Carbon per gram of leaf per hour
An	µmol m⁻² s⁻¹	Net photosynthesis per area in micromols per meter squared per second
Amass	µgC g⁻¹ h⁻¹	Photosynthesis per dry mass in micrograms of Carbon per gram of leaf per hour
gs	mol m⁻² s⁻¹	Stomatal conductance in mols per meter squared per second
Nmass	mg g⁻¹	Nitrogen concentration in miligrams per gram
Pmass	mg g⁻¹	Phosphorus concentration in miligrams per gram
LDMC	mg g⁻¹	Leaf dry matter content in miligrams per gram
LA	cm²	Leaf area in squared centimeters
SLA	cm² g⁻¹	Specific leaf area in squared centimeter per gram
LMA	g cm⁻²	Leaf mass per area in grams per squared centimeter
LT	mm	Leaf thickness in milimeters
FtT	N mm⁻¹	Force to Tear in newton per milimeter
FtP	N mm⁻¹	Force to Punch in newton per milimeter
VeinDens	veins mm⁻²	Vein density in number of veins per squared milimeter
StDens	stomata mm⁻²	Stomatal density in number of stomata per squared milimiter
StLgth	µm	Stomatal guard cell length in micrometers
WDst	g cm⁻³	Wood density of the stem in grams per cubic centimeter
WDtw	g cm⁻³	Wood density of the twig in grams per cubic centimeter
BA	m²	Basal area or area of the cross section of the stem, in squared meters
SABA	m² m⁻²	Proportion of sapwood area of the stem per basal area in squared meter per squared meter
TH	m	Total height of the tree in meters
THBA	m m⁻²	Proportion of total height of the tree per basal area in meters per squared meter
Isoprene.presence		Presence or absence of isoprene emission capacity in the tree; levels: 1 - presence, 0 - absence
Monoterpene.presence		Presence or absence of monoterpene emission capacity in the tree; levels: 1 - presence, 0 - absence
mean_Isop.pres		Mean presence of isoprene emission capacity in the species
mean_Mono.pres		Mean presence of monoterpene emission capacity in the species
Species
ID
Family
Vegetation type
Isoprene_nmol.m2.s
Sum_Mono_nmol.m2.s
Isoprene_microgC.g.h
Sum_Mono_microgC.g.h
aPinene_microgC_g_h
aTerpinene_microgC_g_h
bMyrcene_microgC_g_h
bPhellandrene_microgC_g_h
bPinene_microgC_g_h
Camphene_microgC_g_h
o.Cymene_microgC_g_h
A
Amass
gs
Pmass
Nmass
LDMC
SLA
LMA
LT
FtT
FtP
VeinDens
StDens
StLgth
WDtw
WDst
SABA
THBA
TH
BA
canopy_height
canopydiff
Species
ID
Family
Vegetation type
Isoprene_nmol.m2.s
Sum_Mono_nmol.m2.s
Isoprene_microgC.g.h
Sum_Mono_microgC.g.h
aPinene_microgC_g_h
aTerpinene_microgC_g_h
bMyrcene_microgC_g_h
bPhellandrene_microgC_g_h
bPinene_microgC_g_h
Camphene_microgC_g_h
o.Cymene_microgC_g_h
A
Amass
gs
Pmass
Nmass
LDMC
SLA
LMA
LT
FtT
FtP
VeinDens
StDens
StLgth
WDtw
WDst
SABA
THBA
TH
BA
canopy_height
canopydiff
Species
ID
Family
Vegetation type
Isoprene_nmol.m2.s
Sum_Mono_nmol.m2.s
Isoprene_microgC.g.h
Sum_Mono_microgC.g.h
aPinene_microgC_g_h
aTerpinene_microgC_g_h
bMyrcene_microgC_g_h
bPhellandrene_microgC_g_h
bPinene_microgC_g_h
Camphene_microgC_g_h
o.Cymene_microgC_g_h
A
Amass
gs
Pmass
Nmass
LDMC
SLA
LMA
LT
FtT
FtP
VeinDens
StDens
StLgth
WDtw
WDst
SABA
THBA
TH
BA
canopy_height
canopydiff
Species
ID
Family
Vegetation type
Isoprene_nmol.m2.s
Sum_Mono_nmol.m2.s
Isoprene_microgC.g.h
Sum_Mono_microgC.g.h
aPinene_microgC_g_h
aTerpinene_microgC_g_h
bMyrcene_microgC_g_h
bPhellandrene_microgC_g_h
bPinene_microgC_g_h
Camphene_microgC_g_h
o.Cymene_microgC_g_h
A
Amass
gs
Pmass
Nmass
LDMC
SLA
LMA
LT
FtT
FtP
VeinDens
StDens
StLgth
WDtw
WDst
SABA
THBA
TH
BA
canopy_height
canopydiff
Species
ID
Family
Vegetation type
Isoprene_nmol.m2.s
Sum_Mono_nmol.m2.s
Isoprene_microgC.g.h
Sum_Mono_microgC.g.h
aPinene_microgC_g_h
aTerpinene_microgC_g_h
bMyrcene_microgC_g_h
bPhellandrene_microgC_g_h
bPinene_microgC_g_h
Camphene_microgC_g_h
o.Cymene_microgC_g_h
A
Amass
gs
Pmass
Nmass
LDMC
SLA
LMA
LT
FtT
FtP
VeinDens
StDens
StLgth
WDtw
WDst
SABA
THBA
TH
BA
canopy_height
canopydiff
Species
ID
Family
Vegetation type
Isoprene_nmol.m2.s
Sum_Mono_nmol.m2.s
Isoprene_microgC.g.h
Sum_Mono_microgC.g.h
aPinene_microgC_g_h
aTerpinene_microgC_g_h
bMyrcene_microgC_g_h
bPhellandrene_microgC_g_h
bPinene_microgC_g_h
Camphene_microgC_g_h
o.Cymene_microgC_g_h
A
Amass
gs
Pmass
Nmass
LDMC
SLA
LMA
LT
FtT
FtP
VeinDens
StDens
StLgth
WDtw
WDst
SABA
THBA
TH
BA
canopy_height
canopydiff
Species
ID
Family
Vegetation type
Isoprene_nmol.m2.s
Sum_Mono_nmol.m2.s
Isoprene_microgC.g.h
Sum_Mono_microgC.g.h
aPinene_microgC_g_h
aTerpinene_microgC_g_h
bMyrcene_microgC_g_h
bPhellandrene_microgC_g_h
bPinene_microgC_g_h
Camphene_microgC_g_h
o.Cymene_microgC_g_h
A
Amass
gs
Pmass
Nmass
LDMC
SLA
LMA
LT
FtT
FtP
VeinDens
StDens
StLgth
WDtw
WDst
SABA
THBA
TH
BA
canopy_height
canopydiff
Species
ID
Family
Vegetation type
Isoprene_nmol.m2.s
Sum_Mono_nmol.m2.s
Isoprene_microgC.g.h
Sum_Mono_microgC.g.h
aPinene_microgC_g_h
aTerpinene_microgC_g_h
bMyrcene_microgC_g_h
bPhellandrene_microgC_g_h
bPinene_microgC_g_h
Camphene_microgC_g_h
o.Cymene_microgC_g_h
A
Amass
gs
Pmass
Nmass
LDMC
SLA
LMA
LT
FtT
FtP
VeinDens
StDens
StLgth
WDtw
WDst
SABA
THBA
TH
BA
canopy_height
canopydiff
Species
ID
Family
Vegetation type
Isoprene_nmol.m2.s
Sum_Mono_nmol.m2.s
Isoprene_microgC.g.h
Sum_Mono_microgC.g.h
aPinene_microgC_g_h
aTerpinene_microgC_g_h
bMyrcene_microgC_g_h
bPhellandrene_microgC_g_h
bPinene_microgC_g_h
Camphene_microgC_g_h
o.Cymene_microgC_g_h
A
Amass
gs
Pmass
Nmass
LDMC
SLA
LMA
LT
FtT
FtP
VeinDens
StDens
StLgth
WDtw
WDst
SABA
THBA
TH
BA
canopy_height
canopydiff
Species
ID
Family
Vegetation type
Isoprene_nmol.m2.s
Sum_Mono_nmol.m2.s
Isoprene_microgC.g.h
Sum_Mono_microgC.g.h
aPinene_microgC_g_h
aTerpinene_microgC_g_h
bMyrcene_microgC_g_h
bPhellandrene_microgC_g_h
bPinene_microgC_g_h
Camphene_microgC_g_h
o.Cymene_microgC_g_h
A
Amass
gs
Pmass
Nmass
LDMC
SLA
LMA
LT
FtT
FtP
VeinDens
StDens
StLgth
WDtw
WDst
SABA
THBA
TH
BA
canopy_height
canopydiff
Species
ID
Family
Vegetation type
Isoprene_nmol.m2.s
Sum_Mono_nmol.m2.s
Isoprene_microgC.g.h
Sum_Mono_microgC.g.h
aPinene_microgC_g_h
aTerpinene_microgC_g_h
bMyrcene_microgC_g_h
bPhellandrene_microgC_g_h
bPinene_microgC_g_h
Camphene_microgC_g_h
o.Cymene_microgC_g_h
A
Amass
gs
Pmass
Nmass
LDMC
SLA
LMA
LT
FtT
FtP
VeinDens
StDens
StLgth
WDtw
WDst
SABA
THBA
TH
BA
canopy_height
canopydiff
Species
ID
Family
Vegetation type
Isoprene_nmol.m2.s
Sum_Mono_nmol.m2.s
Isoprene_microgC.g.h
Sum_Mono_microgC.g.h
aPinene_microgC_g_h
aTerpinene_microgC_g_h
bMyrcene_microgC_g_h
bPhellandrene_microgC_g_h
bPinene_microgC_g_h
Camphene_microgC_g_h
o.Cymene_microgC_g_h
A
Amass
gs
Pmass
Nmass
LDMC
SLA
LMA
LT
FtT
FtP
VeinDens
StDens
StLgth
WDtw
WDst
SABA
THBA
TH
BA
canopy_height
canopydiff
Species
ID
Family
Vegetation type
Isoprene_nmol.m2.s
Sum_Mono_nmol.m2.s
Isoprene_microgC.g.h
Sum_Mono_microgC.g.h
aPinene_microgC_g_h
aTerpinene_microgC_g_h
bMyrcene_microgC_g_h
bPhellandrene_microgC_g_h
bPinene_microgC_g_h
Camphene_microgC_g_h
o.Cymene_microgC_g_h
A
Amass
gs
Pmass
Nmass
LDMC
SLA
LMA
LT
FtT
FtP
VeinDens
StDens
StLgth
WDtw
WDst
SABA
THBA
TH
BA
canopy_height
canopydiff
Species
ID
Family
Vegetation type
Isoprene_nmol.m2.s
Sum_Mono_nmol.m2.s
Isoprene_microgC.g.h
Sum_Mono_microgC.g.h
aPinene_microgC_g_h
aTerpinene_microgC_g_h
bMyrcene_microgC_g_h
bPhellandrene_microgC_g_h
bPinene_microgC_g_h
Camphene_microgC_g_h
o.Cymene_microgC_g_h
A
Amass
gs
Pmass
Nmass
LDMC
SLA
LMA
LT
FtT
FtP
VeinDens
StDens
StLgth
WDtw
WDst
SABA
THBA
TH
BA
canopy_height
canopydiff
Species
ID
Family
Vegetation type
Isoprene_nmol.m2.s
Sum_Mono_nmol.m2.s
Isoprene_microgC.g.h
Sum_Mono_microgC.g.h
aPinene_microgC_g_h
aTerpinene_microgC_g_h
bMyrcene_microgC_g_h
bPhellandrene_microgC_g_h
bPinene_microgC_g_h
Camphene_microgC_g_h
o.Cymene_microgC_g_h
A
Amass
gs
Pmass
Nmass
LDMC
SLA
LMA
LT
FtT
FtP
VeinDens
StDens
StLgth
WDtw
WDst
SABA
THBA
TH
BA
canopy_height
canopydiff
Species
ID
Family
Vegetation type
Isoprene_nmol.m2.s
Sum_Mono_nmol.m2.s
Isoprene_microgC.g.h
Sum_Mono_microgC.g.h
aPinene_microgC_g_h
aTerpinene_microgC_g_h
bMyrcene_microgC_g_h
bPhellandrene_microgC_g_h
bPinene_microgC_g_h
Camphene_microgC_g_h
o.Cymene_microgC_g_h
A
Amass
gs
Pmass
Nmass
LDMC
SLA
LMA
LT
FtT
FtP
VeinDens
StDens
StLgth
WDtw
WDst
SABA
THBA
TH
BA
canopy_height
canopydiff
Species
ID
Family
Vegetation type
Isoprene_nmol.m2.s
Sum_Mono_nmol.m2.s
Isoprene_microgC.g.h
Sum_Mono_microgC.g.h
aPinene_microgC_g_h
aTerpinene_microgC_g_h
bMyrcene_microgC_g_h
bPhellandrene_microgC_g_h
bPinene_microgC_g_h
Camphene_microgC_g_h
o.Cymene_microgC_g_h
A
Amass
gs
Pmass
Nmass
LDMC
SLA
LMA
LT
FtT
FtP
VeinDens
StDens
StLgth
WDtw
WDst
SABA
THBA
TH
BA
canopy_height
canopydiff
Species
ID
Family
Vegetation type
Isoprene_nmol.m2.s
Sum_Mono_nmol.m2.s
Isoprene_microgC.g.h
Sum_Mono_microgC.g.h
aPinene_microgC_g_h
aTerpinene_microgC_g_h
bMyrcene_microgC_g_h
bPhellandrene_microgC_g_h
bPinene_microgC_g_h
Camphene_microgC_g_h
o.Cymene_microgC_g_h
A
Amass
gs
Pmass
Nmass
LDMC
SLA
LMA
LT
FtT
FtP
VeinDens
StDens
StLgth
WDtw
WDst
SABA
THBA
TH
BA
canopy_height
canopydiff
Species
ID
Family
Vegetation type
Isoprene_nmol.m2.s
Sum_Mono_nmol.m2.s
Isoprene_microgC.g.h
Sum_Mono_microgC.g.h
aPinene_microgC_g_h
aTerpinene_microgC_g_h
bMyrcene_microgC_g_h
bPhellandrene_microgC_g_h
bPinene_microgC_g_h
Camphene_microgC_g_h
o.Cymene_microgC_g_h
A
Amass
gs
Pmass
Nmass
LDMC
SLA
LMA
LT
FtT
FtP
VeinDens
StDens
StLgth
WDtw
WDst
SABA
THBA
TH
BA
canopy_height
canopydiff
Species
ID
Family
Vegetation type
Isoprene_nmol.m2.s
Sum_Mono_nmol.m2.s
Isoprene_microgC.g.h
Sum_Mono_microgC.g.h
aPinene_microgC_g_h
aTerpinene_microgC_g_h
bMyrcene_microgC_g_h
bPhellandrene_microgC_g_h
bPinene_microgC_g_h
Camphene_microgC_g_h
o.Cymene_microgC_g_h
A
Amass
gs
Pmass
Nmass
LDMC
SLA
LMA
LT
FtT
FtP
VeinDens
StDens
StLgth
WDtw
WDst
SABA
THBA
TH
BA
canopy_height
canopydiff
Species
ID
Family
Vegetation type
Isoprene_nmol.m2.s
Sum_Mono_nmol.m2.s
Isoprene_microgC.g.h
Sum_Mono_microgC.g.h
aPinene_microgC_g_h
aTerpinene_microgC_g_h
bMyrcene_microgC_g_h
bPhellandrene_microgC_g_h
bPinene_microgC_g_h
Camphene_microgC_g_h
o.Cymene_microgC_g_h
A
Amass
gs
Pmass
Nmass
LDMC
SLA
LMA
LT
FtT
FtP
VeinDens
StDens
StLgth
WDtw
WDst
SABA
THBA
TH
BA
canopy_height
canopydiff
Species
ID
Family
Vegetation type
Isoprene_nmol.m2.s
Sum_Mono_nmol.m2.s
Isoprene_microgC.g.h
Sum_Mono_microgC.g.h
aPinene_microgC_g_h
aTerpinene_microgC_g_h
bMyrcene_microgC_g_h
bPhellandrene_microgC_g_h
bPinene_microgC_g_h
Camphene_microgC_g_h
o.Cymene_microgC_g_h
A
Amass
gs
Pmass
Nmass
LDMC
SLA
LMA
LT
FtT
FtP
VeinDens
StDens
StLgth
WDtw
WDst
SABA
THBA
TH
BA
canopy_height
canopydiff
Species
ID
Family
Vegetation type
Isoprene_nmol.m2.s
Sum_Mono_nmol.m2.s
Isoprene_microgC.g.h
Sum_Mono_microgC.g.h
aPinene_microgC_g_h
aTerpinene_microgC_g_h
bMyrcene_microgC_g_h
bPhellandrene_microgC_g_h
bPinene_microgC_g_h
Camphene_microgC_g_h
o.Cymene_microgC_g_h
A
Amass
gs
Pmass
Nmass
LDMC
SLA
LMA
LT
FtT
FtP
VeinDens
StDens
StLgth
WDtw
WDst
SABA
THBA
TH
BA
canopy_height
canopydiff
Species
ID
Family
Vegetation type
Isoprene_nmol.m2.s
Sum_Mono_nmol.m2.s
Isoprene_microgC.g.h
Sum_Mono_microgC.g.h
aPinene_microgC_g_h
aTerpinene_microgC_g_h
bMyrcene_microgC_g_h
bPhellandrene_microgC_g_h
bPinene_microgC_g_h
Camphene_microgC_g_h
o.Cymene_microgC_g_h
A
Amass
gs
Pmass
Nmass
LDMC
SLA
LMA
LT
FtT
FtP
VeinDens
StDens
StLgth
WDtw
WDst
SABA
THBA
TH
BA
canopy_height
canopydiff
Species
ID
Family
Vegetation type
Isoprene_nmol.m2.s
Sum_Mono_nmol.m2.s
Isoprene_microgC.g.h
Sum_Mono_microgC.g.h
aPinene_microgC_g_h
aTerpinene_microgC_g_h
bMyrcene_microgC_g_h
bPhellandrene_microgC_g_h
bPinene_microgC_g_h
Camphene_microgC_g_h
o.Cymene_microgC_g_h
A
Amass
gs
Pmass
Nmass
LDMC
SLA
LMA
LT
FtT
FtP
VeinDens
StDens
StLgth
WDtw
WDst
SABA
THBA
TH
BA
canopy_height
canopydiff
Species
ID
Family
Vegetation type
Isoprene_nmol.m2.s
Sum_Mono_nmol.m2.s
Isoprene_microgC.g.h
Sum_Mono_microgC.g.h
aPinene_microgC_g_h
aTerpinene_microgC_g_h
bMyrcene_microgC_g_h
bPhellandrene_microgC_g_h
bPinene_microgC_g_h
Camphene_microgC_g_h
o.Cymene_microgC_g_h
A
Amass
gs
Pmass
Nmass
LDMC
SLA
LMA
LT
FtT
FtP
VeinDens
StDens
StLgth
WDtw
WDst
SABA
THBA
TH
BA
canopy_height
canopydiff
Species
ID
Family
Vegetation type
Isoprene_nmol.m2.s
Sum_Mono_nmol.m2.s
Isoprene_microgC.g.h
Sum_Mono_microgC.g.h
aPinene_microgC_g_h
aTerpinene_microgC_g_h
bMyrcene_microgC_g_h
bPhellandrene_microgC_g_h
bPinene_microgC_g_h
Camphene_microgC_g_h
o.Cymene_microgC_g_h
A
Amass
gs
Pmass
Nmass
LDMC
SLA
LMA
LT
FtT
FtP
VeinDens
StDens
StLgth
WDtw
WDst
SABA
THBA
TH
BA
canopy_height
canopydiff
Species
ID
Family
Vegetation type
Isoprene_nmol.m2.s
Sum_Mono_nmol.m2.s
Isoprene_microgC.g.h
Sum_Mono_microgC.g.h
aPinene_microgC_g_h
aTerpinene_microgC_g_h
bMyrcene_microgC_g_h
bPhellandrene_microgC_g_h
bPinene_microgC_g_h
Camphene_microgC_g_h
o.Cymene_microgC_g_h
A
Amass
gs
Pmass
Nmass
LDMC
SLA
LMA
LT
FtT
FtP
VeinDens
StDens
StLgth
WDtw
WDst
SABA
THBA
TH
BA
canopy_height
canopydiff
Species
ID
Family
Vegetation type
Isoprene_nmol.m2.s
Sum_Mono_nmol.m2.s
Isoprene_microgC.g.h
Sum_Mono_microgC.g.h
aPinene_microgC_g_h
aTerpinene_microgC_g_h
bMyrcene_microgC_g_h
bPhellandrene_microgC_g_h
bPinene_microgC_g_h
Camphene_microgC_g_h
o.Cymene_microgC_g_h
A
Amass
gs
Pmass
Nmass
LDMC
SLA
LMA
LT
FtT
FtP
VeinDens
StDens
StLgth
WDtw
WDst
SABA
THBA
TH
BA
canopy_height
canopydiff
Species
ID
Family
Vegetation type
Isoprene_nmol.m2.s
Sum_Mono_nmol.m2.s
Isoprene_microgC.g.h
Sum_Mono_microgC.g.h
aPinene_microgC_g_h
aTerpinene_microgC_g_h
bMyrcene_microgC_g_h
bPhellandrene_microgC_g_h
bPinene_microgC_g_h
Camphene_microgC_g_h
o.Cymene_microgC_g_h
A
Amass
gs
Pmass
Nmass
LDMC
SLA
LMA
LT
FtT
FtP
VeinDens
StDens
StLgth
WDtw
WDst
SABA
THBA
TH
BA
canopy_height
canopydiff
Species
ID
Family
Vegetation type
Isoprene_nmol.m2.s
Sum_Mono_nmol.m2.s
Isoprene_microgC.g.h
Sum_Mono_microgC.g.h
aPinene_microgC_g_h
aTerpinene_microgC_g_h
bMyrcene_microgC_g_h
bPhellandrene_microgC_g_h
bPinene_microgC_g_h
Camphene_microgC_g_h
o.Cymene_microgC_g_h
A
Amass
gs
Pmass
Nmass
LDMC
SLA
LMA
LT
FtT
FtP
VeinDens
StDens
StLgth
WDtw
WDst
SABA
THBA
TH
BA
canopy_height
canopydiff
Species
ID
Family
Vegetation type
Isoprene_nmol.m2.s
Sum_Mono_nmol.m2.s
Isoprene_microgC.g.h
Sum_Mono_microgC.g.h
aPinene_microgC_g_h
aTerpinene_microgC_g_h
bMyrcene_microgC_g_h
bPhellandrene_microgC_g_h
bPinene_microgC_g_h
Camphene_microgC_g_h
o.Cymene_microgC_g_h
A
Amass
gs
Pmass
Nmass
LDMC
SLA
LMA
LT
FtT
FtP
VeinDens
StDens
StLgth
WDtw
WDst
SABA
THBA
TH
BA
canopy_height
canopydiff
Species
ID
Family
Vegetation type
Isoprene_nmol.m2.s
Sum_Mono_nmol.m2.s
Isoprene_microgC.g.h
Sum_Mono_microgC.g.h
aPinene_microgC_g_h
aTerpinene_microgC_g_h
bMyrcene_microgC_g_h
bPhellandrene_microgC_g_h
bPinene_microgC_g_h
Camphene_microgC_g_h
o.Cymene_microgC_g_h
A
Amass
gs
Pmass
Nmass
LDMC
SLA
LMA
LT
FtT
FtP
VeinDens
StDens
StLgth
WDtw
WDst
SABA
THBA
TH
BA
canopy_height
canopydiff
Species
ID
Family
Vegetation type
Isoprene_nmol.m2.s
Sum_Mono_nmol.m2.s
Isoprene_microgC.g.h
Sum_Mono_microgC.g.h
aPinene_microgC_g_h
aTerpinene_microgC_g_h
bMyrcene_microgC_g_h
bPhellandrene_microgC_g_h
bPinene_microgC_g_h
Camphene_microgC_g_h
o.Cymene_microgC_g_h
A
Amass
gs
Pmass
Nmass
LDMC
SLA
LMA
LT
FtT
FtP
VeinDens
StDens
StLgth
WDtw
WDst
SABA
THBA
TH
BA
canopy_height
canopydiff
Species
ID
Family
Vegetation type
Isoprene_nmol.m2.s
Sum_Mono_nmol.m2.s
Isoprene_microgC.g.h
Sum_Mono_microgC.g.h
aPinene_microgC_g_h
aTerpinene_microgC_g_h
bMyrcene_microgC_g_h
bPhellandrene_microgC_g_h
bPinene_microgC_g_h
Camphene_microgC_g_h
o.Cymene_microgC_g_h
A
Amass
gs
Pmass
Nmass
LDMC
SLA
LMA
LT
FtT
FtP
VeinDens
StDens
StLgth
WDtw
WDst
SABA
THBA
TH
BA
canopy_height
canopydiff
Species
ID
Family
Vegetation type
Isoprene_nmol.m2.s
Sum_Mono_nmol.m2.s
Isoprene_microgC.g.h
Sum_Mono_microgC.g.h
aPinene_microgC_g_h
aTerpinene_microgC_g_h
bMyrcene_microgC_g_h
bPhellandrene_microgC_g_h
bPinene_microgC_g_h
Camphene_microgC_g_h
o.Cymene_microgC_g_h
A
Amass
gs
Pmass
Nmass
LDMC
SLA
LMA
LT
FtT
FtP
VeinDens
StDens
StLgth
WDtw
WDst
SABA
THBA
TH
BA
canopy_height
canopydiff
Species
ID
Family
Vegetation type
Isoprene_nmol.m2.s
Sum_Mono_nmol.m2.s
Isoprene_microgC.g.h
Sum_Mono_microgC.g.h
aPinene_microgC_g_h
aTerpinene_microgC_g_h
bMyrcene_microgC_g_h
bPhellandrene_microgC_g_h
bPinene_microgC_g_h
Camphene_microgC_g_h
o.Cymene_microgC_g_h
A
Amass
gs
Pmass
Nmass
LDMC
SLA
LMA
LT
FtT
FtP
VeinDens
StDens
StLgth
WDtw
WDst
SABA
THBA
TH
BA
canopy_height
canopydiff
Species
ID
Family
Vegetation type
Isoprene_nmol.m2.s
Sum_Mono_nmol.m2.s
Isoprene_microgC.g.h
Sum_Mono_microgC.g.h
aPinene_microgC_g_h
aTerpinene_microgC_g_h
bMyrcene_microgC_g_h
bPhellandrene_microgC_g_h
bPinene_microgC_g_h
Camphene_microgC_g_h
o.Cymene_microgC_g_h
A
Amass
gs
Pmass
Nmass
LDMC
SLA
LMA
LT
FtT
FtP
VeinDens
StDens
StLgth
WDtw
WDst
SABA
THBA
TH
BA
canopy_height
canopydiff
Species
ID
Family
Vegetation type
Isoprene_nmol.m2.s
Sum_Mono_nmol.m2.s
Isoprene_microgC.g.h
Sum_Mono_microgC.g.h
aPinene_microgC_g_h
aTerpinene_microgC_g_h
bMyrcene_microgC_g_h
bPhellandrene_microgC_g_h
bPinene_microgC_g_h
Camphene_microgC_g_h
o.Cymene_microgC_g_h
A
Amass
gs
Pmass
Nmass
LDMC
SLA
LMA
LT
FtT
FtP
VeinDens
StDens
StLgth
WDtw
WDst
SABA
THBA
TH
BA
canopy_height
canopydiff
Species
ID
Family
Vegetation type
Isoprene_nmol.m2.s
Sum_Mono_nmol.m2.s
Isoprene_microgC.g.h
Sum_Mono_microgC.g.h
aPinene_microgC_g_h
aTerpinene_microgC_g_h
bMyrcene_microgC_g_h
bPhellandrene_microgC_g_h
bPinene_microgC_g_h
Camphene_microgC_g_h
o.Cymene_microgC_g_h
A
Amass
gs
Pmass
Nmass
LDMC
SLA
LMA
LT
FtT
FtP
VeinDens
StDens
StLgth
WDtw
WDst
SABA
THBA
TH
BA
canopy_height
canopydiff
Species
ID
Family
Vegetation type
Isoprene_nmol.m2.s
Sum_Mono_nmol.m2.s
Isoprene_microgC.g.h
Sum_Mono_microgC.g.h
aPinene_microgC_g_h
aTerpinene_microgC_g_h
bMyrcene_microgC_g_h
bPhellandrene_microgC_g_h
bPinene_microgC_g_h
Camphene_microgC_g_h
o.Cymene_microgC_g_h
A
Amass
gs
Pmass
Nmass
LDMC
SLA
LMA
LT
FtT
FtP
VeinDens
StDens
StLgth
WDtw
WDst
SABA
THBA
TH
BA
canopy_height
canopydiff
Species
ID
Family
Vegetation type
Isoprene_nmol.m2.s
Sum_Mono_nmol.m2.s
Isoprene_microgC.g.h
Sum_Mono_microgC.g.h
aPinene_microgC_g_h
aTerpinene_microgC_g_h
bMyrcene_microgC_g_h
bPhellandrene_microgC_g_h
bPinene_microgC_g_h
Camphene_microgC_g_h
o.Cymene_microgC_g_h
A
Amass
gs
Pmass
Nmass
LDMC
SLA
LMA
LT
FtT
FtP
VeinDens
StDens
StLgth
WDtw
WDst
SABA
THBA
TH
BA
canopy_height
canopydiff
Species
ID
Family
Vegetation type
Isoprene_nmol.m2.s
Sum_Mono_nmol.m2.s
Isoprene_microgC.g.h
Sum_Mono_microgC.g.h
aPinene_microgC_g_h
aTerpinene_microgC_g_h
bMyrcene_microgC_g_h
bPhellandrene_microgC_g_h
bPinene_microgC_g_h
Camphene_microgC_g_h
o.Cymene_microgC_g_h
A
Amass
gs
Pmass
Nmass
LDMC
SLA
LMA
LT
FtT
FtP
VeinDens
StDens
StLgth
WDtw
WDst
SABA
THBA
TH
BA
canopy_height
canopydiff
Species
ID
Family
Vegetation type
Isoprene_nmol.m2.s
Sum_Mono_nmol.m2.s
Isoprene_microgC.g.h
Sum_Mono_microgC.g.h
aPinene_microgC_g_h
aTerpinene_microgC_g_h
bMyrcene_microgC_g_h
bPhellandrene_microgC_g_h
bPinene_microgC_g_h
Camphene_microgC_g_h
o.Cymene_microgC_g_h
A
Amass
gs
Pmass
Nmass
LDMC
SLA
LMA
LT
FtT
FtP
VeinDens
StDens
StLgth
WDtw
WDst
SABA
THBA
TH
BA
canopy_height
canopydiff
Species
ID
Family
Vegetation type
Isoprene_nmol.m2.s
Sum_Mono_nmol.m2.s
Isoprene_microgC.g.h
Sum_Mono_microgC.g.h
aPinene_microgC_g_h
aTerpinene_microgC_g_h
bMyrcene_microgC_g_h
bPhellandrene_microgC_g_h
bPinene_microgC_g_h
Camphene_microgC_g_h
o.Cymene_microgC_g_h
A
Amass
gs
Pmass
Nmass
LDMC
SLA
LMA
LT
FtT
FtP
VeinDens
StDens
StLgth
WDtw
WDst
SABA
THBA
TH
BA
canopy_height
canopydiff
Species
ID
Family
Vegetation type
Isoprene_nmol.m2.s
Sum_Mono_nmol.m2.s
Isoprene_microgC.g.h
Sum_Mono_microgC.g.h
aPinene_microgC_g_h
aTerpinene_microgC_g_h
bMyrcene_microgC_g_h
bPhellandrene_microgC_g_h
bPinene_microgC_g_h
Camphene_microgC_g_h
o.Cymene_microgC_g_h
A
Amass
gs
Pmass
Nmass
LDMC
SLA
LMA
LT
FtT
FtP
VeinDens
StDens
StLgth
WDtw
WDst
SABA
THBA
TH
BA
canopy_height
canopydiff
Species
ID
Family
Vegetation type
Isoprene_nmol.m2.s
Sum_Mono_nmol.m2.s
Isoprene_microgC.g.h
Sum_Mono_microgC.g.h
aPinene_microgC_g_h
aTerpinene_microgC_g_h
bMyrcene_microgC_g_h
bPhellandrene_microgC_g_h
bPinene_microgC_g_h
Camphene_microgC_g_h
o.Cymene_microgC_g_h
A
Amass
gs
Pmass
Nmass
LDMC
SLA
LMA
LT
FtT
FtP
VeinDens
StDens
StLgth
WDtw
WDst
SABA
THBA
TH
BA
canopy_height
canopydiff
Species
ID
Family
Vegetation type
Isoprene_nmol.m2.s
Sum_Mono_nmol.m2.s
Isoprene_microgC.g.h
Sum_Mono_microgC.g.h
aPinene_microgC_g_h
aTerpinene_microgC_g_h
bMyrcene_microgC_g_h
bPhellandrene_microgC_g_h
bPinene_microgC_g_h
Camphene_microgC_g_h
o.Cymene_microgC_g_h
A
Amass
gs
Pmass
Nmass
LDMC
SLA
LMA
LT
FtT
FtP
VeinDens
StDens
StLgth
WDtw
WDst
SABA
THBA
TH
BA
canopy_height
canopydiff
Species
ID
Family
Vegetation type
Isoprene_nmol.m2.s
Sum_Mono_nmol.m2.s
Isoprene_microgC.g.h
Sum_Mono_microgC.g.h
aPinene_microgC_g_h
aTerpinene_microgC_g_h
bMyrcene_microgC_g_h
bPhellandrene_microgC_g_h
bPinene_microgC_g_h
Camphene_microgC_g_h
o.Cymene_microgC_g_h
A
Amass
gs
Pmass
Nmass
LDMC
SLA
LMA
LT
FtT
FtP
VeinDens
StDens
StLgth
WDtw
WDst
SABA
THBA
TH
BA
canopy_height
canopydiff
Species
ID
Family
Vegetation type
Isoprene_nmol.m2.s
Sum_Mono_nmol.m2.s
Isoprene_microgC.g.h
Sum_Mono_microgC.g.h
aPinene_microgC_g_h
aTerpinene_microgC_g_h
bMyrcene_microgC_g_h
bPhellandrene_microgC_g_h
bPinene_microgC_g_h
Camphene_microgC_g_h
o.Cymene_microgC_g_h
A
Amass
gs
Pmass
Nmass
LDMC
SLA
LMA
LT
FtT
FtP
VeinDens
StDens
StLgth
WDtw
WDst
SABA
THBA
TH
BA
canopy_height
canopydiff
Species
ID
Family
Vegetation type
Isoprene_nmol.m2.s
Sum_Mono_nmol.m2.s
Isoprene_microgC.g.h
Sum_Mono_microgC.g.h
aPinene_microgC_g_h
aTerpinene_microgC_g_h
bMyrcene_microgC_g_h
bPhellandrene_microgC_g_h
bPinene_microgC_g_h
Camphene_microgC_g_h
o.Cymene_microgC_g_h
A
Amass
gs
Pmass
Nmass
LDMC
SLA
LMA
LT
FtT
FtP
VeinDens
StDens
StLgth
WDtw
WDst
SABA
THBA
TH
BA
canopy_height
canopydiff
Species
ID
Family
Vegetation type
Isoprene_nmol.m2.s
Sum_Mono_nmol.m2.s
Isoprene_microgC.g.h
Sum_Mono_microgC.g.h
aPinene_microgC_g_h
aTerpinene_microgC_g_h
bMyrcene_microgC_g_h
bPhellandrene_microgC_g_h
bPinene_microgC_g_h
Camphene_microgC_g_h
o.Cymene_microgC_g_h
A
Amass
gs
Pmass
Nmass
LDMC
SLA
LMA
LT
FtT
FtP
VeinDens
StDens
StLgth
WDtw
WDst
SABA
THBA
TH
BA
canopy_height
canopydiff
Species
ID
Family
Vegetation type
Isoprene_nmol.m2.s
Sum_Mono_nmol.m2.s
Isoprene_microgC.g.h
Sum_Mono_microgC.g.h
aPinene_microgC_g_h
aTerpinene_microgC_g_h
bMyrcene_microgC_g_h
bPhellandrene_microgC_g_h
bPinene_microgC_g_h
Camphene_microgC_g_h
o.Cymene_microgC_g_h
A
Amass
gs
Pmass
Nmass
LDMC
SLA
LMA
LT
FtT
FtP
[truncated: 381 more rows]

## Sheet: avg species data
Species	Family	Vegetation type	Isoprene_nmol.m2.s	Isoprene_microgC.g.h	Sum_Mono_nmol.m2.s	Sum_Mono_microgC.g.h.2	aPinene_nmol.m2.s	aPinene_microgC.g.h	aTerpinene_nmol.m2.s	aTerpinene_microgC.g.h	bMyrcene_nmol.m2.s	bMyrcene_microgC.g.h	bPhellandrene_nmol.m2.s	bPhellandrene_microgC.g.h	bPinene_nmol.m2.s	bPinene_microgC.g.h	Camphene_nmol.m2.s	Camphene_microgC.g.h	p.Cymene_nmol.m2.s	p.Cymene_microgC.g.h	An	Amass	gs	Nmass	Pmass	LDMC	LA	SLA	LMA	LT	FtT	FtP	VeinDens	StDens	StLgth	WDst	WDtw	BA	SABA	TH	THBA
Aldina heterophylla	Fabaceae	White sand	9.64051	17.7506	0.856877	3.13953	0	0	0.856877	3.13953	0	0	0	0	0	0	0	0	0	0	1.09233	598.472	0.0513333	18.4133	1.24	396.744	57.7862	85.2274	0.0117633	0.2349	0.730333	0.268221	9.297	0.69	8.223	0.7708	0.5427	0.159667	0.252	12.5783	100.777
Aspidosperma carapanauba	Apocynaceae	Terra firme	0	0	0.803049	1.85943	0	0	0.341124	0.761616	0	0	0.359222	0.853727	0.102704	0.244086	0	0	0	0	2.3555	780.657	0.0325	14.375	0.51	510.411	66.7418	48.8739	0.0208051	0.39115	0.94	0.345987	8.934	0.019	26.533	0.8808	0.75845	0.1765	0.1205	30.5886	182.536
Bocageopsis pleiosperma	Annonaceae	River terrace	0	0	0.65284	2.25846	0.65284	2.25846	0	0	0	0	0	0	0	0	0	0	0	0	6.79633	3976.3	0.113	18.8933	0.853333	521.361	32.7424	89.1789	0.0112877	0.2073	0.678333	0.164336	6.52933	0.242	11.6073	0.696133	0.558233	0.0436667	0.951333	21.2325	575.267
Chrysophyllum sanguinolentum	Sapotaceae	White sand	0	0	0.0244309	0.06986	0	0	0.0244309	0.06986	0	0	0	0	0	0	0	0	0	0	5.51167	2168.7	0.128	11.7433	0.64	475.283	176.19	56.4982	0.0180854	0.299667	0.643	0.30637	6.22333	0.418667	10.2837	0.634367	0.571233	0.0633333	0.510333	17.0057	294.636
Corythophora rimosa	Lecythidaceae	Terra firme	17.6693	33.2783	2.95421	10.9656	0	0	0.524241	2.05497	0	0	0	0	0	0	2.42997	8.91063	0	0	1.694	979.957	0.0283333	17.43	0.623333	537.547	43.1767	86.1335	0.01163	0.209933	1.131	0.259417	10.3793	0.496	7.629	0.782767	0.6935	0.0996667	0.613667	29.0566	305.087
Croton matourensis	Euphorbiaceae	River terrace	0	0	1.64077	7.16061	1.15805	5.0539	0.482728	2.1067	0	0	0	0	0	0	0	0	0	0	16.936	11297.4	0.22	24.1633	1.11333	415.907	50.3629	100.131	0.010078	0.238167	0.354333	0.0921458	7.66567	0.264	17.8607	0.420767	0.564333	0.032	0.985667	20.6999	684.004
Ecclinusa guianensis	Sapotaceae	Terra firme	0	0	1.08334	3.23361	0	0	1.06421	3.17673	0	0	0	0	0.0191366	0.0568771	0	0	0	0	4.386	2033.99	0.0955	12.94	0.45	542.3	62.2709	69.3016	0.01443	0.27	0.871	0.349508	6.611	0.251	9.096	0.56885	0.6096	0.043	0.8835	19.2844	708.431
Eschweilera coriacea	Lecythidaceae	White sand	1.39013	2.63992	0	0	0	0	0	0	0	0	0	0	0	0	0	0	0	0	6.8644	4078.04	0.153	16.938	0.64	477.252	120.556	89.18	0.0112299	0.2296	1.0072	0.28172	8.93025	0.3594	10.1372	0.801	0.717	0.0224	0.509	16.61	830.056
Eschweilera grandiflora	Lecythidaceae	Terra firme	2.06358	3.56659	0.0448196	0.142144	0	0	0	0	0	0	0	0	0	0	0	0	0.0448196	0.142144	6.6966	3761.68	0.134	18.19	0.548	456.588	54.5812	83.992	0.011984	0.2262	1.4544	0.343346	9.7465	0.3998	9.3422	0.8034	0.7176	0.0434	0.4402	19.01	1013.68
Geissospermum sericeum	Apocynaceae	Terra firme	0	0	0.23375	1.33444	0	0	0.23375	1.33444	0	0	0	0	0	0	0	0	0	0	2.53433	2159.35	0.0386667	31.68	0.853333	442.773	45.0444	126.841	0.00789948	0.177433	0.692333	0.214811	7.403	0.382333	11.295	0.758533	0.7693	0.111333	0.386333	21.7465	333.657
Inga alba	Fabaceae	River terrace	11.0124	30.9996	1.57738	8.84613	0	0	1.57738	8.84613	0	0	0	0	0	0	0	0	0	0	4.9815	4308.33	0.038	27.145	1.095	438.477	37.9593	130.128	0.00768655	0.1702	0.7195	0.132936	9.713	0.3725	9.778	0.58865	0.57095	0.2015	0.4805	29.9937	189.843
Macoubea sprucei	Apocynaceae	White sand	0	0	1.32062	8.33134	0	0	1.29024	8.12463	0	0	0	0	0.0303821	0.206704	0	0	0	0	6.09167	5808.97	0.162333	14.2933	0.676667	361.114	91.2789	144.89	0.00699629	0.2125	0.269667	0.0739514	5.694	0.067	9.72267	0.5312	0.5265	0.011	0.982333	11.5623	1055.6
Macrolobium duckeanum	Fabaceae	White sand	0	0	0.168948	0.509679	0	0	0.16869	0.508981	0	0	0	0	0.00025817	0.000697834	0	0	0	0	6.74167	3071.78	0.153333	11.27	0.733333	389.323	110.115	69.7002	0.0144551	0.2442	0.651333	0.258243	8.84467	0.272667	8.90167	0.803333	0.625067	0.0263333	0.517667	13.6779	561.719
Manilkara bidentata	Sapotaceae	White sand	0	0	0.0444815	0.116765	0	0	0.0444815	0.116765	0	0	0	0	0	0	0	0	0	0	3.847	1657.56	0.110333	7.64667	0.586667	449.585	29.3778	64.3827	0.0155822	0.343267	0.605	0.345693	8.488	0.476	10.6217	0.891	0.8128	0.0246667	0.471333	12.5094	525.783
Minquartia guianensis	Olacaceae	River terrace	12.2309	29.7122	0	0	0	0	0	0	0	0	0	0	0	0	0	0	0	0	4.03067	2517	0.163	18.2267	0.88	513.54	82.7231	118.57	0.0101864	0.186133	1.218	0.176662	6.905	0.456	7.01767	0.854267	0.760567	0.110333	0.176	17.6107	160.752
Mouriri duckeana	Melastomataceae	River terrace	0	0	0.158665	0.657143	0	0	0	0	0	0	0	0	0	0	0	0	0.158665	0.657143	7.524	4832.51	0.1975	22.75	0.395	447.899	50.016	96.035	0.0104129	0.223	0.2575	0.102123	10.731	0.403	7.2975	0.8478	0.75245	0.0915	0.768	21.022	794.697
Naucleopsis caloneura	Moraceae	Terra firme	7.18967	9.5314	0.0745159	0.154816	0	0	0.0745159	0.154816	0	0	0	0	0	0	0	0	0	0	3.69533	1377.03	0.142667	17.3967	0.636667	481.087	127.421	61.8009	0.0167066	0.329867	1.578	0.357432	12.007	0.33	12.8723	0.5539	0.6385	0.02	0.959	16.1987	840.969
Pachira faroensis	Malvaceae	White sand	11.1868	12.8973	0.0645391	0.136786	0	0	0	0	0	0	0	0	0.0645391	0.136786	0	0	0	0	7.85833	2852.88	0.211	9.65333	0.623333	400.346	44.6506	53.9781	0.0188017	0.516267	0.954	0.398516	10.5647	0.044	45.272	0.589067	0.6429	0.0183333	0.972667	14.8383	861.188
Pagamea coriacea	Rubiaceae	White sand	0	0	0.267069	0.668818	0	0	0	0	0	0	0.234322	0.58681	0.0327469	0.0820078	0	0	0	0	5.79533	2137.07	0.144333	9.22333	0.58	362.41	36.6168	55.5752	0.0182858	0.490067	0.700333	0.289936	10.806	0.0385	38.524	0.669933	0.7307	0.0176667	0.813	11.334	630.516
Parkia igneiflora	Fabaceae	White sand	0	0	0.208286	0.604925	0	0	0.195829	0.570026	0	0	0	0	0.0124572	0.0348991	0	0	0	0	7.51533	3490.67	0.187667	12.94	0.633333	480.748	81.6279	69.3302	0.0144544	0.3109	0.790333	0.229484	6.838	0.150333	11.8643	0.4558	0.7915	0.0196667	0.968333	12.915	711.678
Pourouma minor	Cecropiaceae	River terrace	11.4612	19.6744	0.0380587	0.107586	0	0	0	0	0	0	0	0	0.0380587	0.107586	0	0	0	0	10.526	5273.16	0.166	15.305	0.855	411.356	80.608	76.5655	0.0133337	0.3325	1.66	0.334542	13.345	0.081	18.794	0.37425	0.6125	0.08	0.9935	24.0461	318.788
Pouteria caimito	Sapotaceae	River terrace	0	0	0	0	0	0	0	0	0	0	0	0	0	0	0	0	0	0	5.28667	3991.12	0.121667	18.11	0.68	483.659	79.8225	113.8	0.00880497	0.195567	0.643	0.192508	8.67533	0.176333	9.93833	0.791	0.7162	0.0143333	0.866	15.7124	1134.52
Pradosia schomburgkiana	Sapotaceae	White sand	0	0	1.45008	3.06696	0	0	0.91741	1.94881	0	0	0.352505	0.739966	0.180163	0.378192	0	0	0	0	6.612	2176.55	0.1465	8.48	0.64	480.769	56.9985	49.1754	0.0203371	0.40265	0.5355	0.278198	8.1225	0.343	7.146	0.7868	0.74285	0.019	0.614	13.1114	711.579
Protium grandifolium	Burseraceae	White sand	10.4616	22.0752	0.0639517	0.25893	0	0	0.0639517	0.25893	0	0	0	0	0	0	0	0	0	0	5.647	3561.45	0.12925	13.1525	0.8525	451.721	51.5794	95.8941	0.0105408	0.2199	0.3475	0.180477	7.7625	0.235	10.0783	0.5288	0.583475	0.02	0.93075	12.2414	635.987
Protium hebetatum	Burseraceae	Terra firme	8.45454	16.2979	0.570072	2.14568	0	0	0	0	0	0	0.570072	2.14568	0	0	0	0	0	0	5.6762	3399.23	0.0756	12.604	0.762	568.999	87.8956	89.8512	0.0111856	0.2096	0.8828	0.23594	8.8225	0.5734	8.0545	0.6024	0.6898	0.0262	0.7156	19.712	840.758
Rinorea guianensis	Violaceae	Terra firme	0	0	1.00439	4.34269	0	0	0.867307	3.84021	0	0	0	0	0.137079	0.502479	0	0	0	0	2.7665	2056.86	0.029	15.005	0.665	399.399	62.584	105.276	0.0100489	0.22735	1.1935	0.247385	11.0645	0.1815	9.613	0.66295	0.6808	0.0225	0.9115	18.9653	860.21
Scleronema micranthum	Malvaceae	Terra firme	0	0	1.6289	10.7038	0	0	0.0816532	0.536556	0	0	0.249388	1.63877	0.0402404	0.264426	1.25762	8.26403	0	0	3.52567	3431.99	0.035	18.1067	0.98	414.018	108.579	147.4	0.00681294	0.230567	0.947333	0.179596	7.69333	0.354333	10.0793	0.535267	0.683767	0.025	0.866667	23.3115	950.553
Simarouba amara	Simaroubaceae	River terrace	3.81935	5.38778	2.93145	7.62322	0	0	1.40652	3.75907	0	0	0	0	0.0354949	0.099875	1.48944	3.76428	0	0	9.97733	3970.95	0.16	14.2667	0.736667	481.838	26.0083	58.2234	0.0173608	0.412067	1.779	0.214811	2.94867	0.161333	13.477	0.337933	0.4511	0.137333	0.954333	24.4979	179.328
Swartzia reticulata	Fabaceae	Terra firme	43.0352	81.9132	1.40332	6.57505	0	0	1.157	5.32757	0.0750885	0.430424	0.0805319	0.297176	0.0906958	0.519888	0	0	0	0	0.3325	221.215	0.012	16.88	0.57	430.024	79.7882	109.347	0.00959591	0.2385	2.73	0.190161	10.305	0.2325	9.482	0.7436	0.6932	0.114	0.694	19.2655	168.875
Theobroma sylvestre	Malvaceae	River terrace	2.73244	4.35874	0.448128	1.65161	0	0	0	0	0	0	0.448128	1.65161	0	0	0	0	0	0	6.919	4141.69	0.0866667	17.4333	0.883333	604.368	125.173	90.5957	0.0112525	0.292667	2.56667	0.408493	10.7877	0.12	15.4913	0.761067	0.4751	0.00966667	0.849	15.7603	1640.25
Trichilia schomburgkiana	Meliaceae	River terrace	0	0	0	0	0	0	0	0	0	0	0	0	0	0	0	0	0	0	6.913	3738.61	0.1555	22.96	0.87	471.334	40.0609	81.1151	0.0123361	0.23095	0.3435	0.0677888	6.5635	0.354	10.7975	0.7029	0.6716	0.0215	0.9075	14.8826	687.25

## Sheet: % intra-specific variation
Species	Isoprene_nmol.m2.s	Isoprene_microgC.g.h	Sum_Mono_nmol.m2.s	Sum_Mono_microgC.g.h.2	aPinene_nmol.m2.s	aPinene_microgC.g.h	aTerpinene_nmol.m2.s	aTerpinene_microgC.g.h	bMyrcene_nmol.m2.s	bMyrcene_microgC.g.h	bPhellandrene_nmol.m2.s	bPhellandrene_microgC.g.h	bPinene_nmol.m2.s	bPinene_microgC.g.h	Camphene_nmol.m2.s	Camphene_microgC.g.h	p.Cymene_nmol.m2.s	p.Cymene_microgC.g.h	An	Amass	gs	Nmass	Pmass	LDMC	SLA	LMA	LT	FtT	FtP	VeinDens	StDens	StLgth	WDst	WDtw	SABA	THBA
Aldina heterophylla	19.966	20.387	8.91631	6.96256	0	0	8.91631	6.96256	0	0	0	0	0	0	0	0	0	0	109.404	107.186	93.5944	19.0471	7.94263	10.6068	6.26623	6.10709	4.33914	7.50254	16.0306	1.60278	8.16239	14.7399	3.13337	10.8499	26.1754	65.9382
Aspidosperma carapanauba	0	0	109.501	116.127	0	0	66.2766	79.6661	0	0	141.421	141.421	141.421	141.421	0	0	0	0	15.2799	33.0134	10.8786	0.14757	5.54594	7.58853	18.1923	18.1923	9.56307	25.8771	24.11	8.84873	0	0	0.786745	2.39602	42.8372	37.7416
Bocageopsis pleiosperma	0	0	173.205	173.205	173.205	173.205	0	0	0	0	0	0	0	0	0	0	0	0	33.1137	23.6126	46.2469	6.56622	6.0136	5.47795	9.90935	9.9743	2.26211	33.4953	10.7321	7.93603	28.4884	41.4353	6.74734	9.40657	6.77514	44.8493
Chrysophyllum sanguinolentum	0	0	173.205	173.205	0	0	173.205	173.205	0	0	0	0	0	0	0	0	0	0	35.6015	49.7676	56.5476	12.1927	22.1523	9.69389	17.7265	18.1409	10.3325	26.9186	17.1357	6.7097	17.7096	8.39016	12.2267	5.48327	33.3607	26.0232
Corythophora rimosa	58.516	62.2775	129.858	127.65	0	0	173.205	173.205	0	0	0	0	0	0	173.205	173.205	0	0	23.8714	26.0785	75.4777	10.7271	18.0318	7.08192	5.13809	5.05746	4.63041	11.005	4.14713	3.11409	25.8411	9.5829	4.72068	6.81558	11.0633	28.9467
Croton matourensis	0	0	173.205	173.205	173.205	173.205	173.205	173.205	0	0	0	0	0	0	0	0	0	0	19.7433	20.4989	28.2697	11.2465	6.49776	12.1128	11.5167	11.7905	6.65276	14.0384	2.91884	23.5653	36.8827	68.1058	23.1856	9.75943	1.38489	38.7974
Ecclinusa guianensis	0	0	10.3715	9.72647	0	0	8.01497	7.36857	0	0	0	0	141.421	141.421	0	0	0	0	16.4121	17.0513	0.740426	2.51367	3.1427	2.21354	0.648319	0.648319	27.3415	44.4885	7.48073	11.5516	12.3955	0.450882	1.20575	9.04763	9.6842	83.9473
Eschweilera coriacea	71.1182	69.1089	0	0	0	0	0	0	0	0	0	0	0	0	0	0	0	0	26.9784	26.2912	37.3151	12.0607	15.7418	2.69455	4.27523	4.32995	3.86626	18.9696	28.4873	7.42025	15.0271	11.1784	4.61585	4.81626	22.5955	33.4498
Eschweilera grandiflora	108.694	107.523	223.607	223.607	0	0	0	0	0	0	0	0	0	0	0	0	223.607	223.607	31.7369	33.7943	34.182	12.2326	10.1109	6.52105	8.8383	9.23053	8.32603	22.3873	16.2411	2.02777	23.5313	22.8013	6.50866	7.50092	44.9696	67.5684
Geissospermum sericeum	0	0	173.205	173.205	0	0	173.205	173.205	0	0	0	0	0	0	0	0	0	0	31.6457	34.9065	43.3784	4.57767	4.43665	6.78104	5.37853	5.49734	2.91891	18.1444	11.2686	3.40844	46.4152	53.3542	12.6055	5.98648	23.9781	80.2211
Inga alba	13.6929	15.848	2.53561	4.71309	0	0	2.53561	4.71309	0	0	0	0	0	0	0	0	0	0	57.5026	55.6725	26.0513	12.9986	4.52032	6.92871	2.17878	2.17878	8.72458	3.24316	30.9067	11.153	2.46776	20.263	16.0605	13.5365	10.4484	72.5419
Macoubea sprucei	0	0	24.109	34.3884	0	0	23.2032	32.9511	0	0	0	0	99.7417	102.317	0	0	0	0	24.4514	19.9081	25.1463	3.37445	4.26613	8.13018	13.8469	14.6567	6.65629	12.0524	28.9655	4.46084	31.9068	1.56692	22.1352	2.76339	1.55833	18.0563
Macrolobium duckeanum	0	0	6.45371	17.1754	0	0	6.67379	17.3869	0	0	0	0	173.205	173.205	0	0	0	0	33.4109	25.9185	58.9283	12.8666	17.7971	1.37663	10.66	10.5243	4.81002	5.95086	8.87237	11.5587	8.12108	2.12151	7.79293	5.07994	14.9811	33.9068
Manilkara bidentata	0	0	173.205	173.205	0	0	173.205	173.205	0	0	0	0	0	0	0	0	0	0	11.6555	14.1805	43.5171	1.09675	26.5348	3.26206	7.05445	6.8285	4.13635	1.32231	18.8959	24.1972	15.7941	62.8122	4.91753	5.19564	12.1033	12.3144
Minquartia guianensis	45.3683	49.7241	0	0	0	0	0	0	0	0	0	0	0	0	0	0	0	0	74.7271	37.6632	11.7048	6.87832	19.7152	6.99903	57.7973	45.2695	5.71643	22.9214	22.1149	37.9835	37.0692	17.2655	1.23093	3.52242	21.7028	16.9958
Mouriri duckeana	0	0	141.421	141.421	0	0	0	0	0	0	0	0	0	0	0	0	141.421	141.421	3.60884	3.4705	57.6426	8.51636	1.79014	22.5986	0.138425	0.138425	34.8797	56.2939	2.4383	0	55.7965	10.4358	13.4949	4.87725	27.0689	113.538
Naucleopsis caloneura	25.9422	32.368	173.205	173.205	0	0	173.205	173.205	0	0	0	0	0	0	0	0	0	0	69.3603	54.399	56.3603	12.5151	3.95279	8.05813	21.351	22.2594	13.9664	10.8044	13.7314	23.314	29.3752	61.9185	4.76323	4.24016	4.16579	20.3722
Pachira faroensis	35.0205	30.8417	87.0621	87.2169	0	0	0	0	0	0	0	0	87.0621	87.2169	0	0	0	0	15.492	25.2315	30.6705	9.64585	8.23252	8.49819	15.469	14.2217	9.23674	15.7902	22.365	22.7759	0	0	7.9448	2.91343	1.34179	28.9693
Pagamea coriacea	0	0	173.205	173.205	0	0	0	0	0	0	173.205	173.205	173.205	173.205	0	0	0	0	35.1976	37.5117	35.2623	3.46324	13.6849	6.69321	14.965	16.0429	6.86884	13.5231	13.719	6.08636	24.6753	8.60762	4.10663	5.58481	16.8417	6.54413
Parkia igneiflora	0	0	88.5194	87.4808	0	0	87.1717	86.6921	0	0	0	0	173.205	173.205	0	0	0	0	4.99468	10.2919	2.4028	13.3685	12.2644	8.23521	5.57938	5.71135	10.1886	16.4761	46.0379	18.8316	12.9042	12.477	16.0861	7.37749	5.21728	29.7235
Pourouma minor	37.5331	55.6535	141.421	141.421	0	0	0	0	0	0	0	0	141.421	141.421	0	0	0	0	21.4564	1.24986	66.451	6.32954	17.3675	8.88343	20.2337	20.2337	5.74192	0.766742	7.44323	17.6552	0	0	12.1866	5.5645	0.21352	26.6353
Pouteria caimito	0	0	0	0	0	0	0	0	0	0	0	0	0	0	0	0	0	0	24.3349	19.0369	42.5602	8.9802	10.2941	3.50707	5.39261	5.56395	0.840727	19.3572	30.8455	31.2433	57.0341	51.2723	9.93428	7.37712	18.1675	9.84875
Pradosia schomburgkiana	0	0	26.6032	25.3425	0	0	40.0628	41.2596	0	0	141.421	141.421	141.421	141.421	0	0	0	0	13.4962	14.7878	27.512	13.1749	15.468	4.89912	1.30463	1.30463	7.9904	31.2949	14.3211	3.85655	22.6769	29.6063	4.34977	1.45638	25.1057	17.6563
Protium grandifolium	34.3516	41.3422	118.651	121.704	0	0	118.651	121.704	0	0	0	0	0	0	0	0	0	0	21.3993	12.0552	25.8262	5.85864	9.3044	3.9656	12.1821	11.7147	6.68996	31.3695	28.0562	19.8141	11.328	6.44012	16.1712	9.70191	9.192	20.9653
Protium hebetatum	37.207	34.8887	73.0718	69.6344	0	0	0	0	0	0	73.0718	69.6344	0	0	0	0	0	0	17.3003	16.9103	33.835	3.96565	17.6654	1.94159	7.74825	8.09562	18.7458	9.77506	24.2279	6.84866	19.2667	12.8696	9.37628	7.86679	14.5526	34.2442
Rinorea guianensis	0	0	28.2621	5.06039	0	0	14.4002	19.1417	0	0	0	0	115.967	102.556	0	0	0	0	33.8154	63.357	29.2596	0.141374	15.9498	14.2554	33.0859	33.0859	27.9608	7.76129	4.52951	5.42576	7.40222	19.8311	7.22093	5.77484	10.4728	32.2643
Scleronema micranthum	0	0	173.205	173.205	0	0	173.205	173.205	0	0	173.205	173.205	173.205	173.205	173.205	173.205	0	0	45.3027	43.913	51.4286	6.33426	17.1659	3.50689	7.77565	8.11724	10.0323	12.816	27.0808	18.5543	28.9992	29.346	8.84527	5.77981	13.9574	5.11362
Simarouba amara	173.205	173.205	113.5	109.542	0	0	86.6293	87.2	0	0	0	0	173.205	173.205	173.205	173.205	0	0	38.9663	44.547	59.6212	8.701	20.78	4.47367	12.5588	12.7983	8.00478	63.5395	1.63934	56.8558	36.1015	13.6203	12.2015	12.2664	3.22175	9.79315
Swartzia reticulata	126.674	119.155	3.57802	27.2205	0	0	14.7602	16.2567	141.421	141.421	141.421	141.421	141.421	141.421	0	0	0	0	58.9078	31.0628	11.7851	10.5563	12.4054	36.7311	30.6492	30.6492	7.41202	6.06092	18.3324	5.84624	7.6033	5.11575	5.28714	0.387623	3.66799	3.10017
Theobroma sylvestre	173.205	173.205	86.6192	89.3449	0	0	0	0	0	0	86.6192	89.3449	0	0	0	0	0	0	20.7076	20.2608	26.5719	11.4265	18.3359	6.8213	16.1575	17.704	7.30707	11.5013	14.5022	2.57862	43.756	8.78101	7.8951	10.0591	12.5694	15.3985
Trichilia schomburgkiana	0	0	0	0	0	0	0	0	0	0	0	0	0	0	0	0	0	0	17.4501	13.9	39.5616	7.51455	1.62553	1.41381	3.59363	3.59363	4.74568	6.79317	45.916	26.2115	3.59546	21.1985	1.85101	4.90637	12.389	11.6349
avg % intra-specific variation	68.6067	70.3949	104.063	104.866	173.205	173.205	88.9332	91.2494	141.421	141.421	132.909	132.808	144.3	143.479	173.205	173.205	182.514	182.514	31.8492	30.2428	38.3461	8.35543	11.8947	7.80487	12.5036	12.2471	9.38349	18.7819	18.1772	14.3812	23.9402	22.3424	8.69639	6.39658	14.8956	33.7774

## Sheet: loadings PCA all trees
	PC1	PC2	PC3	PC4	PC5	PC6	PC7	PC8	PC9	PC10	PC11	PC12	PC13	PC14	PC15	PC16
Pmass	-0.280735	-0.163372	0.0612311	-0.367141	-0.185406	0.359012	0.302253	-0.0711011	0.291159	-0.322133	0.35578	-0.0520198	-0.320561	0.26454	0.00679119	0.0752579
Nmass	-0.357049	-0.026432	-0.0498873	-0.0958564	-0.28708	0.156971	-0.488844	0.199525	0.207885	0.117212	-0.5793	-0.17671	-0.155101	0.151857	0.058137	-0.00634137
Amass	-0.13663	-0.413022	-0.113863	0.239267	-0.0322964	0.357221	-0.139083	0.0441793	-0.00672762	-0.0568446	0.0584276	0.426345	0.522383	0.203721	-0.29612	0.00718839
gs	0.131439	-0.27217	0.0495125	0.381435	0.143008	0.567004	-0.0959545	0.103126	-0.285183	0.115196	0.114319	-0.249705	-0.383345	-0.242115	0.140095	-0.0608014
LDMC	-0.0212483	0.178294	-0.438482	0.0130455	0.466227	0.0540135	-0.128058	0.339613	0.55	0.0757121	0.230089	0.0489247	-0.0509229	-0.116923	-0.0211055	-0.207427
LMA	0.424576	0.0785279	0.175387	-0.0594622	0.26394	0.182841	-0.0180379	0.116085	0.153889	0.205861	-0.0816991	-0.0153226	0.0661747	0.461655	0.164063	0.587354
LT	0.459585	-0.080318	0.157395	-0.128445	-0.00257874	0.0873841	-0.00646423	0.00703394	0.0801943	-0.137128	-0.101882	-0.302424	0.175304	0.340656	-0.0583528	-0.675327
FtT	0.109797	0.105374	-0.479214	-0.403252	-0.0240945	0.0934776	-0.411187	-0.0494154	-0.422482	-0.223476	0.241911	-0.247291	0.1672	0.019968	0.0188159	0.16411
FtP	0.334378	0.237454	-0.244961	-0.119661	-0.0189276	0.267529	0.144491	-0.080754	-0.0881827	-0.220158	-0.420752	0.459337	-0.345437	-0.090994	-0.292993	-0.0207969
VeinDens	0.132731	0.169939	-0.242525	-0.0173326	-0.575964	0.106416	0.315136	0.430986	-0.0996111	0.427761	0.161621	0.0779823	0.0936836	0.0486979	0.149414	-0.0876873
StDens	-0.270983	0.294863	0.0467175	0.00392314	0.207725	0.284809	0.429307	0.231957	-0.107015	-0.189143	-0.277961	-0.385084	0.380184	-0.157507	-0.152988	0.0975627
StLgth	0.366693	-0.146458	0.117156	-0.0569602	-0.35011	0.0788984	-0.109608	-0.0247957	0.447022	-0.156948	0.0129024	-0.144323	0.212576	-0.577648	-0.0767981	0.235511
WDst	-0.035835	0.426595	-0.0165358	0.279529	-0.164201	0.152476	-0.111573	-0.450164	0.13274	0.291391	0.199708	-0.241039	-0.0424915	0.148361	-0.498016	0.0258408
WDtw	0.0522676	0.306475	0.146142	0.466459	-0.202629	-0.140797	-0.192159	0.387177	-0.0235195	-0.579987	0.162908	0.0343934	-0.107232	0.187139	0.00430537	0.0740771
SABA	0.0983156	-0.431072	-0.224827	0.0328714	0.00842848	-0.357368	0.166093	0.286863	-0.0499285	0.0398601	-0.0555761	-0.296196	-0.230176	0.115776	-0.56409	0.189044
THBA	0.0525944	-0.130559	-0.542208	0.394691	-0.0904744	-0.0602213	0.248629	-0.360153	0.172875	-0.185457	-0.206734	-0.183028	0.0597483	0.154989	0.392976	0.0673764

## Sheet: loadings PCA avg species
	PC1	PC2	PC3	PC4	PC5	PC6	PC7	PC8	PC9	PC10	PC11	PC12	PC13	PC14	PC15	PC16
Pmass	-0.280981	-0.139327	-0.0923142	0.421317	-0.117312	0.421296	-0.120719	-0.219531	0.163401	0.400671	0.0628919	0.318822	0.331589	-0.225176	-0.0799654	0.0412107
Nmass	-0.363484	-0.0244516	-0.0997707	0.038412	-0.259288	0.115686	0.532301	0.132415	0.167034	-0.259089	0.29706	-0.470669	0.257388	-0.0262546	-0.0221909	-0.0461384
Amass	-0.148928	-0.431134	0.0488431	-0.149244	-0.0413147	0.333606	0.184314	0.122913	-0.155667	0.0888552	-0.438415	0.0233639	-0.0696718	0.541344	-0.284765	0.0364068
gs	0.132409	-0.328526	0.305312	-0.213062	0.10928	0.365022	0.0402779	0.388804	-0.349271	0.0220645	0.227562	0.0277494	-0.0471495	-0.49346	0.112398	-0.067552
LDMC	-0.0188554	0.170073	-0.309816	-0.190665	0.542938	0.238794	0.393468	0.0732658	0.380378	-0.0689706	-0.121087	0.324889	-0.124339	-0.0959638	0.0989707	-0.149224
LMA	0.411896	0.0780857	0.19408	0.160141	0.226903	0.173051	0.0565831	0.0968303	0.0771501	-0.238081	0.0295724	0.0266094	0.47767	0.206439	0.0530634	0.573676
LT	0.453903	-0.0698823	0.101704	0.172857	0.00102848	0.0797371	0.0527541	-0.0127199	0.0918665	0.108843	0.290712	0.0148366	0.169164	0.368386	0.0258917	-0.685235
FtT	0.115311	0.103911	-0.595129	0.137731	0.000155447	-0.11284	0.174089	0.324391	-0.440503	0.354867	0.263371	0.0734549	-0.031839	0.150414	-0.001305	0.190041
FtP	0.356356	0.202321	-0.260131	0.0390815	0.0420916	0.312259	-0.147996	-0.0309372	0.0258341	0.085269	-0.289671	-0.536821	-0.0162381	-0.275994	-0.422921	-0.0736259
VeinDens	0.133443	0.123409	-0.285559	-0.133096	-0.589428	0.22415	-0.239564	0.320272	0.101454	-0.354038	-0.183088	0.294282	0.0741489	-0.00188796	0.202504	-0.0883359
StDens	-0.275089	0.277513	0.11223	0.0440919	0.150925	0.355606	-0.42534	0.270113	0.180898	0.0169251	0.374468	-0.149351	-0.351244	0.320191	-0.0206185	0.0883265
StLgth	0.353969	-0.144507	0.0550599	0.151916	-0.33746	0.151071	0.312958	-0.249811	0.234547	0.0494544	0.164242	0.045428	-0.598525	-0.0323109	0.0440801	0.288006
WDst	-0.0271313	0.420769	0.12341	-0.281297	-0.11694	0.182518	0.146566	-0.342422	-0.348567	-0.179861	0.254257	0.313391	0.0467935	0.0272025	-0.470919	-0.0270865
WDtw	0.0603586	0.289712	0.307476	-0.368066	-0.238892	-0.143731	0.15191	0.294054	0.323879	0.589941	-0.0673449	0.0204243	0.1496	-0.0208113	-0.086082	0.0838663
SABA	0.0795127	-0.431731	-0.199893	-0.177729	0.0494578	-0.274767	-0.202407	0.151613	0.346713	-0.141642	0.314547	0.15522	0.0472138	-0.0697803	-0.56224	0.0855892
THBA	0.0584229	-0.18453	-0.270519	-0.593335	0.00679395	0.178989	-0.178051	-0.426914	0.0274424	0.170144	0.204056	-0.204349	0.171167	0.126912	0.344353	0.119096

## Sheet: scores PCA all trees
Species - ID	PC1	PC2	PC3	PC4	PC5	PC6	PC7	PC8	PC9	PC10	PC11	PC12	PC13	PC14	PC15	PC16
Aldina heterophylla - 150.1	-2.1344	2.05209	1.92344	-2.76752	-1.18311	1.13033	1.89054	-1.02262	0.0502787	-0.564676	-0.135164	-0.0404752	-0.415259	0.151506	0.0956959	0.235347
Aldina heterophylla - 263.1	-2.23188	1.35029	1.23607	-2.19954	-0.203255	1.75569	1.39933	-0.549804	0.486848	0.876246	-0.30711	-1.10056	-0.422583	-0.119496	0.227696	-0.143785
Aldina heterophylla - 279.1	-1.8183	2.0185	1.62063	-2.06529	-0.117464	1.31545	1.97448	-0.556028	-0.285213	-0.240282	-0.0228224	-0.115153	0.314271	-0.00136487	-0.098176	0.220575
Aspidosperma carapanauba - 174	2.74205	2.7162	1.20218	-0.549403	-0.544974	-0.163122	-1.71273	-0.798804	1.08091	-0.119704	0.14731	1.21586	-0.0581959	-0.0646034	-0.0850839	-0.090184
Aspidosperma carapanauba - Aspcar2a	3.2141	2.76487	1.51835	-0.379216	0.0211211	-0.204172	-1.58612	-0.26128	2.10038	0.87732	0.434764	0.692438	0.560264	0.655663	0.807841	-0.0477604
Bocageopsis pleiosperma - 310	-1.23452	-0.611982	-0.234644	-0.226319	0.789963	-0.0864308	-0.983884	0.353019	0.672248	0.624647	0.49348	0.309102	-0.235791	0.388371	-0.847688	0.185491
Bocageopsis pleiosperma - BocpleiF1	-0.998338	-1.69802	0.200318	-0.0194835	0.367285	-0.0838598	-0.10684	-0.54797	0.895986	0.743116	0.572472	-0.587894	-0.814114	-0.620403	-0.666457	0.180193
Bocageopsis pleiosperma - BocpleiF2	-1.53616	-1.01759	-0.597065	-0.499747	1.16056	-0.865648	0.273833	-0.344663	1.31026	0.518091	-0.301021	-0.315535	-0.17622	-0.0617955	-0.366934	0.211759
Chrysophyllum sanguinolentum - 182	0.877555	-0.0781222	1.17945	-0.487348	1.62859	0.516083	0.650237	-0.22669	-0.167901	0.600062	-0.605951	0.241456	-0.418681	-0.100664	-0.107227	0.214494
Chrysophyllum sanguinolentum - 189	1.80438	1.74418	1.10257	-1.15846	2.62286	-0.31252	0.0411646	-0.090597	0.432907	0.158997	-0.749519	0.96461	0.582222	0.058218	0.53132	0.295777
Chrysophyllum sanguinolentum - ChrsanC1	-0.193322	0.159058	1.20498	-0.153841	1.53367	1.08567	0.583565	-0.758663	-0.462796	0.39861	-0.161726	-0.236022	0.159252	-0.330041	-0.17128	0.194779
Corythophora rimosa - 153	-0.665611	2.09239	-0.293062	-1.00112	-0.0241677	-0.743686	-0.323143	0.225929	0.163758	0.863421	0.213114	0.240361	0.0950098	-0.166418	-0.361315	-0.0618978
Corythophora rimosa - 169	-0.499984	2.55951	-0.771072	0.0544421	0.856967	-0.886129	0.21197	1.45497	0.103252	0.382202	0.0985746	-0.317664	0.315181	-0.632144	-0.300324	0.0765282
Corythophora rimosa - Coralt1a	-1.20071	2.51865	-0.183124	-0.650618	-0.228944	-0.442303	0.464583	0.857275	0.182438	0.301734	-0.23527	-0.166302	0.189816	-0.0480072	-0.566995	-0.0829983
Croton matourensis - CrolanF1	-1.89587	-4.16473	0.676594	-0.321993	-0.134692	1.39936	0.332394	1.17854	-0.228847	0.383108	-0.314271	0.457784	0.822692	0.410232	0.202233	0.00020767
Croton matourensis - CrolanF2	-1.36208	-4.38576	0.458077	0.589149	-2.32652	1.08558	-0.131498	0.103113	1.22097	-0.65757	0.232943	0.341467	0.978001	-0.085469	-0.209376	0.623572
Croton matourensis - CrolanF3	-3.0445	-5.07524	0.274805	1.05542	0.411434	2.92532	-1.00662	0.919371	0.605229	-0.170966	-0.0375156	0.701097	0.64319	0.725437	-0.856363	-0.0436184
Ecclinusa guianensis - 191	1.43715	0.0301317	-1.3623	0.297467	1.86784	-1.33748	-0.132141	-0.13693	0.205117	-0.371238	-0.78885	-0.0229	-0.299207	0.06972	0.0659888	-0.254684
Ecclinusa guianensis - 239	0.634048	0.301866	-0.140272	-0.426442	1.83564	-0.818463	0.129288	0.378811	-0.0231428	0.793686	-0.798399	1.22591	-0.485672	-0.804588	-0.53393	0.112349
Eschweilera coriacea - 153.M	0.183735	0.939899	-0.11733	1.55883	0.0857716	0.0782665	-0.340629	-0.120166	-0.567468	-0.121115	-0.0473357	1.25443	0.0397925	-0.221641	-0.453061	-0.236199
Eschweilera coriacea - 177.M	-0.62308	0.519845	0.0927537	1.32303	-0.361349	1.0099	-1.00291	0.322927	-0.528098	0.211546	0.327331	-0.0601613	0.296408	-0.123332	-0.389929	-0.125052
Eschweilera coriacea - 184.M	-1.00543	1.18677	-0.462612	0.343963	-0.505752	-0.595499	-0.0928954	-0.0185626	-0.121692	0.256055	0.261285	-0.509243	0.51823	0.1331	-0.00798136	0.137807
Eschweilera coriacea - 186.M	-0.287372	0.853235	-0.67514	1.02573	0.108274	1.62886	0.0942587	-0.45319	-0.00568269	-0.250242	-0.170757	0.225796	-0.57567	-0.436022	0.75268	-0.280491
Eschweilera coriacea - 205.M	-0.0427518	0.982339	-1.02793	1.29492	0.138204	1.0025	-0.239598	-0.923964	-0.148138	-0.312602	-0.54359	0.20577	0.120103	-0.139231	0.00794221	0.0443636
Eschweilera grandiflora - 280.M	0.330176	2.88485	-0.534642	-0.281839	0.317198	1.30258	-0.69432	-0.468174	-1.15239	0.559427	-0.616672	0.634715	0.541592	-0.5956	-0.226217	-0.0275546
Eschweilera grandiflora - 3M	-0.811789	1.8725	0.589329	0.166131	-0.624578	0.373619	-1.11195	0.620994	-1.07921	0.0935309	-0.372029	0.20048	-0.0604967	-0.496474	0.343431	0.0869637
Eschweilera grandiflora - 4M	-0.0214348	0.485729	-1.61263	2.16599	-0.758039	1.38402	0.0168309	-1.18166	-0.942884	-0.112028	-0.596961	0.362173	0.0251211	0.137614	0.805562	0.00784073
Eschweilera grandiflora - 5M	0.126929	1.00318	-1.91335	1.72684	-0.45511	-0.19552	-0.020919	-0.380185	-0.0368501	-0.562156	-0.283009	0.314362	0.165988	0.497755	0.225357	0.108462
Eschweilera grandiflora - 6M	0.289971	1.19341	-1.95357	0.731155	-0.587255	0.662107	-0.287257	-0.559664	-0.792129	-0.692697	-1.20574	-0.26623	0.977386	0.144819	-0.118338	0.575642
Geissospermum sericeum - 167	-2.31169	1.12124	1.21615	-0.702388	-1.5083	-0.533333	-2.35636	0.62559	1.42713	-0.796621	-0.613099	0.570222	-0.754503	-0.379454	0.576089	0.00576256
Geissospermum sericeum - Geiser1	-2.82395	1.45374	0.285434	0.347711	-1.31257	0.157242	-0.965445	-0.035877	0.439796	-0.751197	-1.17512	-0.226254	-0.45161	0.327232	-0.293744	0.0257377
Geissospermum sericeum - Geiser2c	-3.17406	1.7494	1.27695	-0.478706	-1.17362	-0.130072	-1.13101	0.0120459	0.462332	-0.153403	-1.76217	-0.34749	-0.345618	-0.024577	-0.0289592	-0.143767
Inga alba - 354	-3.24104	-1.16967	0.410893	-1.54834	-0.657631	0.40364	-0.0746022	0.288674	0.717264	0.505378	0.00999755	0.697717	0.88139	-0.23699	0.354014	-0.0608601
Inga alba - IngalbF2	-3.21477	0.479686	0.953673	-1.78416	-1.91104	0.25467	-0.299526	0.495877	0.482944	0.374438	-0.344012	0.159064	-0.404543	0.248239	0.35296	-0.217954
Macoubea sprucei - 300	-1.31398	-3.86244	0.749981	0.910279	0.0761164	-0.90991	0.0964277	-1.38907	-0.991101	0.434467	0.0481899	0.543121	0.227503	-0.38633	0.0296227	-0.26195
Macoubea sprucei - 520	-1.02071	-2.9594	0.0312026	1.63936	0.282831	-0.827068	0.0413788	-1.64608	-0.338335	0.725173	0.0703925	-0.286332	-0.0550147	-0.158474	0.137946	-0.211726
Macoubea sprucei - MacsprC1	-1.42765	-3.26742	0.661651	0.638868	-0.0747068	-2.09646	0.318722	-1.23616	-0.740239	0.367246	-0.0360179	0.340745	0.183843	-0.500138	0.754301	-0.221895
Macrolobium duckeanum - 288	-0.383664	1.14712	1.05688	-0.339317	-0.938913	-0.276302	0.883357	-1.14299	-0.188065	0.53638	0.719636	0.571017	-0.040302	0.51836	0.0478214	0.237701
Macrolobium duckeanum - 401	0.401897	-0.0613692	1.18818	0.359535	0.606085	0.967637	0.294409	-0.80045	-1.03381	0.889009	0.177065	0.315604	-0.215429	-0.0560923	0.234471	0.429401
Macrolobium duckeanum - 407	0.765848	0.127423	0.642897	1.30221	0.206464	0.61346	0.590749	-1.23126	-1.10131	0.66481	0.304026	0.233929	-0.289615	0.0906496	-0.0744173	0.270635
Manilkara bidentata - 148	1.57805	2.4105	1.48248	1.31994	0.583926	-0.444801	0.523818	-0.201269	-0.0852077	-0.572026	0.0766073	-0.601529	0.91953	-0.238588	-0.743882	0.115436
Manilkara bidentata - MancavC1	0.683326	2.3946	1.23366	0.575568	0.663958	0.176281	1.02602	-1.09967	-0.209557	-0.922948	0.282717	0.25438	-0.000530103	0.56819	-0.907681	-0.220836
Manilkara bidentata - MancavC2	1.96233	2.57219	0.609429	1.55922	0.227288	0.62725	0.937551	0.386694	-0.784729	-0.348986	0.313436	0.507588	-0.450594	0.648011	-0.0868011	-0.53737
Minquartia guianensis - 331	-1.69439	1.95541	1.14733	0.410663	1.86443	0.650228	-1.47861	-0.488289	0.128157	-0.37431	0.969739	-0.552437	-0.20104	-0.670549	0.344174	-0.127071
Minquartia guianensis - MinguiF1	-1.20424	1.65231	0.937118	0.147167	0.170476	1.0553	-1.81454	-0.430617	-0.22545	-0.248491	1.32679	0.146282	0.0310276	0.329234	0.473733	0.573038
Minquartia guianensis - MinguiF2	-2.79616	2.22982	0.457658	0.235103	-0.306442	1.76773	0.0388889	0.677018	-0.0648369	-0.754935	1.26446	-0.36426	-0.73201	-0.935655	-0.0809265	-0.847834
Mouriri duckeana - 416	-1.47365	0.710086	-0.76365	4.23113	-0.076985	0.929576	-0.084635	0.691983	0.067037	1.24629	-0.327522	-1.32484	0.385418	-0.472643	0.574271	-0.0582812
Mouriri duckeana - 506	-0.936651	-0.352536	1.30754	1.2891	-1.34394	-1.00107	-1.09625	1.091	-0.965088	1.57345	-0.645525	-0.176416	0.557405	0.617157	-0.802899	-0.501372
Naucleopsis caloneura - 146	3.324	-0.0167158	-1.69694	-0.468449	-0.356611	0.941468	0.268136	1.40369	0.0830867	0.478749	-0.382927	-0.441803	-0.644495	0.315534	0.354864	0.619009
Naucleopsis caloneura - 151	1.30621	0.445356	-1.44768	-0.521972	-0.509432	0.461984	0.601825	1.94539	-1.27392	0.934475	-0.138962	-0.558303	-0.554008	0.144272	0.411012	0.357059
Naucleopsis caloneura - 85	0.586308	0.356606	-0.858497	-1.21382	0.151485	-1.0156	0.443005	0.240344	-0.602678	-0.226327	-1.76329	-0.671133	-0.185121	0.49082	0.269212	-0.229059
Pachira faroensis - 313	4.007	-2.30855	0.657991	0.29674	-1.14195	-0.328912	0.0463786	-0.766408	0.840973	-0.959221	-0.377647	-0.571958	0.525571	-0.99554	0.0107482	0.131317
Pachira faroensis - 461	5.85536	-1.42183	0.961938	-0.123842	-1.59603	1.62677	0.312587	0.228739	0.237131	-0.137036	-0.410215	-0.668242	-0.879477	-0.755301	-0.435387	-0.200796
Pachira faroensis - 508	5.73183	-1.10237	-0.0850441	-0.394239	-1.40441	0.703611	0.461878	0.255259	0.868568	0.184873	-0.168228	-0.310309	0.329632	-0.590911	-0.190975	-0.0743356
Pagamea coriacea - 11	4.91226	-0.115092	1.7102	0.502553	-1.19931	0.0462307	-0.32564	-0.115696	0.636277	-0.191449	0.241415	-0.461385	0.581367	0.181609	0.368633	0.0152965
Pagamea coriacea - PagcorC1	4.15115	-1.1628	1.46129	0.428401	-2.3497	0.140219	0.293164	0.118922	0.139753	-0.407951	0.359406	-0.188313	-0.0401463	-0.666267	-0.292211	0.00789278
Pagamea coriacea - PagcorC2	3.86272	-0.620802	1.58389	-0.126541	-1.65599	-1.2232	0.385033	-0.351715	0.427511	0.169331	0.00387778	-0.620974	0.549922	0.000799034	-0.0227727	-0.250185
Parkia igneiflora - ParpanC2	1.39183	-0.941467	0.0737014	1.13525	0.485314	-0.594741	-0.442192	1.50679	-0.440325	-1.44814	-0.312692	0.978121	-1.14092	0.0769288	0.037312	0.0546537
Parkia igneiflora - ParpanC3	1.06795	-1.4125	-0.186325	1.21136	1.41605	-1.09271	0.0221359	1.18234	-0.0324979	-0.23835	0.536767	-0.146128	-0.332573	0.19618	0.988473	0.0380112
Parkia igneiflora - ParpanC4	0.849863	-1.24967	1.06825	0.762787	0.843738	-0.47312	-0.817486	0.433461	-0.424507	-1.19413	0.502481	-0.4219	-0.566962	0.490232	0.0801521	-0.0916454
Pourouma minor - 554	1.21767	-1.87549	-0.629821	-2.34483	-2.45866	0.156311	0.635892	1.59767	-1.08136	0.195841	0.467545	1.11578	0.219905	0.316993	0.0279543	-0.378571
Pourouma minor - F1	2.09124	-1.94988	-0.635111	-0.670092	-0.627895	1.13194	-0.369696	1.46327	-1.32227	0.129342	0.363155	0.705163	-0.566317	-0.180052	0.057459	0.202485
Pouteria caimito - 312	-0.824377	-0.662835	-0.743517	1.46975	0.418651	-0.525212	-0.543771	-1.08611	-0.0378829	-0.228639	-0.0829137	0.236675	-0.742554	0.200059	-0.945253	0.138663
Pouteria caimito - 316	-1.37022	-0.681384	-1.14532	1.54333	-0.392516	-0.577734	0.336629	0.378829	0.364775	0.440858	0.0600135	-0.658456	-0.725643	0.0751575	0.316588	-0.170583
Pouteria caimito - 319	-0.558093	0.455358	-0.722751	1.73728	-1.6321	-1.31139	-0.559833	-0.292751	0.819171	0.358163	0.689946	0.44563	0.169774	0.0267514	0.10906	-0.123717
Pradosia schomburgkiana - 34	1.73982	0.929711	0.786206	0.895754	1.18623	-0.176346	0.725548	-0.171606	0.741303	0.10816	0.465412	-0.359058	-0.199126	1.51021	-0.0218432	0.117026
Pradosia schomburgkiana - 4	2.20657	1.36354	1.11349	1.05211	1.4119	0.66932	0.662737	0.0203867	-0.529575	-0.0779873	0.148656	-0.1688	0.185734	1.20038	0.219639	-0.43327
Protium grandifolium - 169	-0.303112	-1.36188	0.353856	0.613185	1.01002	-0.84352	0.452404	0.150489	-0.020167	-0.358349	0.193425	0.27408	-0.652545	-0.230606	-0.0041612	0.115245
Protium grandifolium - 170	-0.689445	-1.98613	0.0804657	0.00644285	0.567494	-0.188117	1.22794	0.200863	-0.00558614	0.411588	0.551102	0.102143	-0.331561	-0.109852	0.374835	0.0820537
Protium grandifolium - 173	-1.43469	-1.78521	0.791718	-0.444986	0.637619	-1.18261	0.765757	-0.28375	0.292334	0.342283	0.168513	0.49194	-0.0317448	-0.654988	0.494934	-0.139361
Protium grandifolium - 198	-0.532089	-1.08757	0.336178	-0.358373	-0.420552	-0.544679	1.20021	-0.110839	-0.0681781	0.66461	0.490393	0.400457	-0.857025	-0.0805685	-0.629389	-0.0636692
Protium hebetatum - 1M	-1.01145	0.516556	-1.39765	-0.407075	1.10296	-0.806623	1.1029	0.118168	0.802477	0.0233158	0.579265	0.179274	0.455357	-0.472135	0.480637	0.105762
Protium hebetatum - 1TF1.M	-1.1079	0.813405	-0.488557	0.362741	1.7909	-0.44683	0.893708	1.34112	0.194705	-0.609995	0.0637497	-0.403559	1.41373	-0.461891	-0.128334	-0.596193
Protium hebetatum - 267.M	-0.743252	0.897217	-1.89715	1.02095	0.859082	-0.574096	1.36642	0.35755	0.597641	-0.635618	-0.186014	0.397787	0.252187	-0.242388	-0.504175	0.390915
Protium hebetatum - 285.M	-1.16597	0.668856	-0.539269	0.151663	0.556492	0.49696	1.17093	0.982591	0.605164	-0.787939	0.88281	0.142007	0.337262	0.0912717	0.409192	-0.0287404
Protium hebetatum - 2M	-0.724913	1.0957	-0.548519	0.01985	1.42928	0.182191	1.00814	1.61049	0.254628	-0.769143	0.180336	0.102447	0.498999	-0.56259	-0.118895	0.20765
Rinorea guianensis - 240	0.629091	0.707576	-0.469826	-0.268562	-1.05075	-1.92322	0.294979	0.498039	-0.373143	0.497954	0.101052	-0.101228	-0.110359	0.469468	-0.239931	0.119556
Rinorea guianensis - Ringui6	-0.670299	-0.295508	-0.912152	-0.195477	-1.68119	-1.5166	0.676951	-0.758724	-1.18948	-0.1395	-0.0365226	0.583928	-0.0572375	0.135645	0.230943	0.301468
Scleronema micranthum - 325	-1.28609	-0.62268	-0.338252	-0.231439	-0.580486	-2.25827	0.0765205	-0.480316	0.130957	-1.53001	0.0508897	-0.412981	-0.411413	-0.18466	-0.0596884	0.238793
Scleronema micranthum - Sclmic1b	-1.57844	-0.818485	-0.270714	-0.64811	-0.545843	-0.838352	0.784288	0.0708086	-0.155925	-1.23404	-0.707729	0.130626	0.223661	0.23862	0.077882	-0.260608
Scleronema micranthum - Sclmic2b	-2.40865	-1.11623	-0.0510005	-0.574187	-1.23096	-0.226591	1.19137	-0.148687	0.0151066	-1.1669	0.343064	-0.237855	0.382912	0.61418	0.370524	-0.212769
Simarouba amara - 1188	2.02513	-1.70372	1.3356	-1.77329	2.44512	-1.44017	-0.198496	0.228443	0.905805	0.794094	-0.772723	0.119278	0.176851	0.343352	0.128137	-0.404163
Simarouba amara - SimamaF1	0.669544	-2.5489	-0.0369744	-2.70021	2.64223	0.150312	-1.58725	-0.26669	-1.02004	-1.10117	0.200989	-0.594683	0.387276	0.154482	-0.306429	0.123836
Simarouba amara - SimamaF2	1.34111	-3.67775	0.163045	-2.70392	3.0146	1.34599	-1.83215	-0.574687	-1.25307	-0.461726	-0.00467335	-0.819462	0.0160981	0.0437624	0.19859	-0.225264
Swartzia reticulata - 141	-0.531564	1.11602	0.0985064	-1.89603	-1.84948	-1.9048	-1.30926	-0.491198	-2.52776	-0.197585	0.523271	-0.931339	0.334699	-0.0335429	-0.0583093	0.122459
Swartzia reticulata - 179	0.235389	2.3716	-1.61009	-1.75942	-0.0838454	-1.45751	-1.66146	0.648334	-0.945988	0.403034	1.32729	-0.515222	0.460197	-0.26275	-0.194547	0.234241
Theobroma sylvestre - 320	1.62198	0.218375	-4.68217	-1.12302	0.436403	0.664593	-0.138553	-0.643428	1.18374	0.0279295	0.0873339	0.580572	-0.313714	-0.105169	0.0251122	0.0376682
Theobroma sylvestre - 321	0.436264	-0.475885	-3.90854	-1.90359	-0.903914	0.407344	-0.0463217	-1.01216	0.956939	0.0995565	0.745084	-0.24792	-0.603897	0.617444	-0.426427	-0.422747
Theobroma sylvestre - ThesilF1	0.754275	-0.317974	-5.14671	-1.18396	-0.334067	1.26974	-0.539698	-1.68645	0.510271	0.443862	0.00857074	-0.458635	0.516702	0.155303	0.0813511	-0.47983
Trichilia schomburgkiana - 329	-1.80178	-1.28363	1.02314	0.855112	0.720344	0.47239	-0.704372	0.116173	0.650208	0.251263	-0.377689	-1.11981	-0.554056	0.366194	0.00995804	0.207319
Trichilia schomburgkiana - 330	-1.67967	-0.881687	0.562863	0.712336	-0.187813	-0.700926	-0.0706767	0.56057	1.08076	0.281684	0.239251	-1.20624	-0.14488	0.520839	-0.113643	0.452408

## Sheet: scores PCA avg species
Species	PC1	PC2	PC3	PC4	PC5	PC6	PC7	PC8	PC9	PC10	PC11	PC12	PC13	PC14	PC15	PC16
Aldina heterophylla	-2.19535	2.14701	0.361604	3.02223	-0.61787	1.45096	-1.72343	-0.653856	-0.171107	-0.167036	0.567396	-0.0467716	0.0611743	-0.210264	0.0251344	-0.0731713
Aspidosperma carapanauba	3.05545	3.03283	0.828112	0.917542	-0.285302	-0.261545	2.21486	-1.04199	0.201286	-0.335561	-1.0418	0.216336	0.325345	0.275203	0.256711	0.0939372
Bocageopsis pleiosperma	-1.38698	-1.02455	-0.269082	0.10294	1.1066	-0.120569	0.642548	-0.64883	0.343177	-0.620753	0.183438	0.653585	-0.105798	-0.348371	-0.521607	0.121258
Chrysophyllum sanguinolentum	0.769924	0.734439	1.02624	1.20843	1.89658	0.287675	-0.504701	-0.0182075	-0.289732	-0.606431	-0.241011	-0.526779	-0.19012	0.0702662	0.0734487	0.22046
Corythophora rimosa	-0.856412	2.65658	-0.807008	-0.0207945	0.276076	-0.342712	-0.123113	0.554833	0.793364	-0.701503	-0.108141	0.383541	-0.509648	0.150544	-0.174998	-0.0655541
Croton matourensis	-2.31611	-4.7987	0.881207	0.357821	-0.673885	1.72413	0.747424	0.564275	0.030002	0.243229	-0.508293	0.0909983	-0.0356393	0.750314	-0.314509	0.224578
Ecclinusa guianensis	1.02491	0.214058	-0.698415	-0.492485	2.14442	-0.792423	-0.073166	-0.087763	0.580131	-0.561927	-0.513847	-0.777668	-0.32765	-0.271753	-0.212855	-0.0750564
Eschweilera coriacea	-0.351667	0.796308	0.177783	-1.30178	-0.0254363	0.760752	0.18746	0.1821	-0.669581	0.281562	-0.204707	-0.318071	-0.241473	-0.0717074	-0.0279207	-0.0247289
Eschweilera grandiflora	0.0262445	1.3501	-0.550266	-1.5028	-0.351125	0.813911	-0.0320402	0.335003	-1.02693	0.298321	-0.0907778	-1.06809	-0.141211	0.258756	0.0968139	0.245814
Geissospermum sericeum	-2.85242	1.72513	0.469086	0.502249	-1.31481	-0.319824	1.50856	-0.25865	0.712364	0.284708	0.260198	-1.30249	0.203446	-0.29323	-0.22092	-0.0983412
Inga alba	-3.40794	-0.0811786	-0.385582	1.8976	-1.31358	0.264354	0.430195	-0.119921	0.408007	-0.51751	-0.490866	0.0226643	0.0901364	0.160768	0.332354	-0.177627
Macoubea sprucei	-1.37956	-3.53095	0.849202	-0.821154	0.0696144	-1.50181	-0.622017	-1.28273	-1.16265	-0.20943	-0.217495	-0.219371	-0.249945	-0.0133946	0.36098	-0.165841
Macrolobium duckeanum	0.244176	0.367893	1.12468	0.0511583	-0.210067	0.241893	-0.955927	-0.422456	-1.39811	-0.321886	-0.38818	0.148516	0.305183	-0.309195	-0.103953	0.262735
Manilkara bidentata	1.42506	2.53852	1.60663	-0.668215	0.333814	0.317938	-1.03093	-0.0378977	-0.0609958	0.681698	-0.117912	0.0357686	-0.115577	0.32164	-0.589525	-0.23966
Minquartia guianensis	-1.95678	2.10412	1.1127	0.244219	0.591314	0.735878	1.04694	0.668344	-0.920124	1.04194	0.114358	0.687391	-0.368866	-0.735497	0.248442	-0.0610867
Mouriri duckeana	-1.27184	-0.0183633	1.53683	-2.6931	-0.920263	0.0824625	0.36465	1.15482	-0.311267	-1.28356	0.535925	0.0382566	-0.153297	0.34336	0.15555	-0.304132
Naucleopsis caloneura	1.76411	0.136549	-1.58468	-0.213003	-0.130094	0.413282	-0.695772	1.27233	0.526445	-0.615954	0.649285	-0.486204	0.549341	-0.297323	0.289392	0.153193
Pachira faroensis	5.29102	-1.8946	0.424499	0.388825	-1.42142	0.883737	0.163089	-0.497162	0.383038	0.0642334	0.718069	-0.198745	-0.78037	-0.350522	-0.0484909	0.00882495
Pagamea coriacea	4.35603	-0.724799	1.36765	0.39983	-2.0457	-0.34934	0.0596365	-0.594651	0.362085	0.0882828	0.378282	0.325897	-0.287715	0.213984	0.130858	-0.00966578
Parkia igneiflora	1.07852	-1.31201	0.865212	-0.880331	0.924592	-0.840611	0.234127	0.967832	0.724154	1.07787	-0.233476	-0.0883645	0.402498	-0.544454	0.182372	0.04123
Pourouma minor	1.6493	-2.07338	-1.41643	1.22273	-1.68094	0.322523	-0.399768	1.84087	-0.0993898	-0.00579736	-1.02346	0.22647	0.236467	-0.393636	-0.167452	-0.181489
Pouteria caimito	-0.947687	-0.404246	-0.218679	-2.16613	-0.289697	-0.330235	0.326343	-0.734358	0.0914978	0.0761891	-0.065603	0.251709	0.174663	-0.338924	-0.166435	-0.0232164
Pradosia schomburgkiana	1.96374	1.14446	1.52754	-0.566843	1.25774	0.477548	-0.667383	0.0224328	0.0929371	0.153381	0.130878	0.464538	1.09365	0.499454	0.045835	-0.180132
Protium grandifolium	-0.849629	-1.54917	0.279895	0.20185	0.509602	-0.505034	-0.858466	-0.412173	0.350449	-0.213426	-0.436522	0.414229	-0.106637	-0.584581	0.103907	-0.0403121
Protium hebetatum	-1.05724	0.870639	-0.744404	-0.788134	1.38345	0.580746	-0.804372	0.322111	1.27135	0.421975	-0.325146	0.451392	-0.761909	0.480054	0.404214	0.15441
Rinorea guianensis	-0.050671	0.264678	-1.19143	-0.556265	-1.40237	-1.52709	-1.03947	-0.40045	0.110299	-0.11091	-0.310763	-0.0308267	0.367019	0.143133	-0.128539	0.163876
Scleronema micranthum	-1.88949	-0.740188	-0.692492	0.132409	-0.681968	-0.816076	-0.890602	-0.804085	0.820826	1.24264	0.219846	-0.315072	0.0849756	0.394631	0.0741712	-0.0512193
Simarouba amara	1.21155	-2.52851	-0.281891	2.68311	2.8809	-0.925079	0.828107	0.555079	-0.68183	0.160538	0.605715	-0.351276	0.0305004	0.432385	-0.0253406	-0.182011
Swartzia reticulata	-0.191232	2.04861	-1.91765	0.852878	-1.0813	-2.47717	0.33617	0.951105	-1.08444	0.280023	0.557654	0.595284	-0.256798	0.344049	-0.118657	0.163463
Theobroma sylvestre	0.999779	-0.390089	-4.87765	-1.08104	0.71209	1.75358	0.699253	-1.27266	-0.545724	0.129891	0.252503	0.293002	0.255404	0.0429674	0.0383611	-0.163567
Trichilia schomburgkiana	-1.89882	-1.0612	1.1968	-0.433757	0.359041	-0.00185382	0.631804	-0.103301	0.620475	-0.254795	1.14445	0.430151	0.452853	-0.118657	0.00265893	0.263032
